# Supplementary material for: Gene expression and chromatin conformation of microglia in virally suppressed people with HIV
Source: Life Sci Alliance. 2024 Jul 26;7(10):e202402736. doi: 10.26508/lsa.202402736 (PMC11282357; doi:10.26508/lsa.202402736)
Supplement: Supplementary file 1 [file LSA-2024-02736_SdataF1_F2.csv]

names	scores	logfoldchanges	pvals	pvals_adj	Group
STMN1	22.8313	4.45	2.6282E-83	2.5850E-79	10
HMGB1	21.8137	1.55	1.8788E-78	1.2320E-74	10
H2AFZ	21.1198	2.96	2.1903E-74	1.0771E-70	10
HMGB2	20.2656	3.18	7.0221E-70	2.7626E-66	10
CENPF	19.2966	5.74	9.4751E-65	2.6626E-61	10
NUSAP1	19.2536	6.17	1.5991E-64	3.9319E-61	10
HMGN2	18.5622	2.26	3.8698E-61	7.6122E-58	10
MKI67	18.3454	7.26	7.3530E-60	1.3149E-56	10
HELLS	17.5574	4.61	6.8283E-56	1.0332E-52	10
TUBA1B	17.2668	1.43	1.0889E-54	1.4280E-51	10
TUBB	17.2606	2.33	1.6903E-54	2.0781E-51	10
TOP2A	17.121	7.29	1.1065E-53	1.2804E-50	10
SMC4	16.2194	3.81	2.9546E-49	2.9060E-46	10
NUCKS1	16.0257	1.79	2.0159E-48	1.8883E-45	10
CLSPN	15.9025	5.33	1.0946E-47	9.7870E-45	10
ATAD2	15.1941	4.17	2.7516E-44	2.0047E-41	10
ATAD5	15.123	3.33	5.7420E-44	4.0339E-41	10
FAM111A	14.7105	2.26	4.8125E-42	3.1678E-39	10
TMPO	14.707	2.15	4.8311E-42	3.1678E-39	10
BRCA2	14.614	3.15	1.4478E-41	9.1870E-39	10
DEK	14.5468	1.69	2.5282E-41	1.5070E-38	10
H2AFV	14.4716	2.33	6.3610E-41	3.4758E-38	10
C21orf58	14.2565	4.8	7.2001E-40	3.7272E-37	10
PTMA	14.2253	0.92	6.6409E-40	3.5306E-37	10
KNL1	14.2049	6.28	1.2686E-39	6.2384E-37	10
ASPM	14.0381	7.41	7.4939E-39	3.5098E-36	10
PCLAF	14.01	5.35	9.9446E-39	4.4459E-36	10
MT-CO2	13.9997	0.59	4.9850E-39	2.3917E-36	10
GTSE1	13.8954	7.37	3.3783E-38	1.4446E-35	10
HMMR	13.7761	6.66	1.1816E-37	4.9453E-35	10
CKAP2	13.6757	3.64	3.2488E-37	1.2781E-34	10
BRCA1	13.592	3.89	7.7999E-37	2.9506E-34	10
BIRC5	13.5603	6.31	1.1227E-36	4.1668E-34	10
TPX2	13.4961	6.96	2.1928E-36	7.8427E-34	10
CENPU	13.3549	4.94	9.3203E-36	3.0056E-33	10
NASP	13.2434	1.54	2.4478E-35	7.6429E-33	10
PTTG1	12.9668	4.67	4.9632E-34	1.4150E-31	10
BUB1B	12.9193	7.06	8.1491E-34	2.2577E-31	10
SMC2	12.85	2.55	1.5029E-33	4.0497E-31	10
CKS1B	12.8283	3.68	1.9798E-33	5.2628E-31	10
TYMS	12.8242	6.29	2.1302E-33	5.5871E-31	10
EZH2	12.7846	3.68	3.0790E-33	7.9693E-31	10
CCDC18	12.7085	2.7	6.3811E-33	1.6302E-30	10
ORC6	12.6562	3.85	1.1209E-32	2.8269E-30	10
RAD51AP1	12.5631	4.52	2.8860E-32	7.0087E-30	10
CEP55	12.5574	5.96	3.0930E-32	7.4198E-30	10
SGO2	12.5182	4.24	4.5108E-32	1.0439E-29	10
POLQ	12.4608	6.44	8.1139E-32	1.8137E-29	10
HIST1H4C	12.3415	2.11	2.4524E-31	5.2436E-29	10
CENPK	12.2145	4.95	9.1602E-31	1.8387E-28	10
RGS1	25.7571	1.74	9.3498E-97	4.5980E-93	11
SGK1	24.9164	2.69	1.0559E-91	3.4616E-88	11
MALAT1	23.8331	0.73	1.0680E-88	2.3343E-85	11
CXCR4	17.8159	3.08	4.6434E-56	1.4732E-53	11
NEAT1	17.1618	0.65	1.5097E-53	4.3039E-51	11
DUSP1	16.9952	1.34	1.9548E-52	5.1963E-50	11
SAT1	16.0797	0.91	5.1420E-48	1.1494E-45	11
ZNF331	15.969	3.26	3.5234E-47	7.3733E-45	11
NR4A2	15.4152	2.74	1.2634E-44	2.2390E-42	11
GLUL	15.0215	1.26	6.1774E-43	9.7213E-41	11
SRGN	14.4854	1.02	1.6409E-40	2.1663E-38	11
REL	14.2238	1.37	3.1354E-39	3.8548E-37	11
PADI2	14.213	1.86	3.7762E-39	4.6138E-37	11
HIF1A	13.715	1.34	5.9051E-37	6.4177E-35	11
OLR1	13.552	1.63	3.2553E-36	3.1544E-34	11
ITGAX	13.5447	1.68	3.4976E-36	3.3562E-34	11
SORL1	13.3421	1.18	2.4595E-35	2.1991E-33	11
NFKBID	12.8936	2.81	2.6872E-33	2.0568E-31	11
HERPUD1	12.4144	1.26	2.5503E-31	1.6835E-29	11
VEGFA	12.0421	2.29	1.0251E-29	5.8963E-28	11
MT-ND2	11.8369	0.75	5.4429E-29	2.9576E-27	11
ELL2	11.5859	1.81	7.3390E-28	3.6828E-26	11
IFRD1	11.3537	1.69	6.2406E-27	2.8803E-25	11
SRGAP2	11.3236	0.77	7.3316E-27	3.3462E-25	11
INSIG1	11.2121	3.2	2.4631E-26	1.0767E-24	11
FAM133B	11.1988	1.22	2.5279E-26	1.1001E-24	11
CD83	10.925	2.4	3.2416E-25	1.3147E-23	11
STK4	10.8019	1.15	9.0986E-25	3.6012E-23	11
CREM	10.7273	1.81	1.8638E-24	7.0915E-23	11
WSB1	10.7112	0.84	1.9553E-24	7.4108E-23	11
TFRC	10.7037	1.9	2.3123E-24	8.6969E-23	11
BTG1	10.5485	0.95	8.3266E-24	2.9999E-22	11
MAT2A	10.4111	1.31	2.9732E-23	1.0261E-21	11
JUNB	10.302	1.06	7.3955E-23	2.4911E-21	11
GRASP	10.2166	3.22	1.7098E-22	5.6034E-21	11
GABARAPL1	9.9029	1.8	2.3862E-21	7.1227E-20	11
SRGAP2C	9.8415	1.09	3.8883E-21	1.1356E-19	11
PER1	9.831	1.72	4.3809E-21	1.2673E-19	11
CTSB	9.7182	0.57	1.0551E-20	2.9649E-19	11
HNRNPU	9.6802	0.83	1.4641E-20	4.0793E-19	11
ZFP36	9.6533	1.04	1.8608E-20	5.1338E-19	11
GNA13	9.6254	1.6	2.4381E-20	6.6517E-19	11
MAP3K8	9.5911	1.17	3.1724E-20	8.5603E-19	11
RHOB	9.546	0.88	4.3927E-20	1.1645E-18	11
MCL1	9.5355	1.03	4.9323E-20	1.3023E-18	11
FMNL1	9.4533	1.19	9.8684E-20	2.5409E-18	11
GPR183	9.4034	1.25	1.4957E-19	3.8261E-18	11
GGCX	9.2355	1.67	5.9505E-19	1.4541E-17	11
MT-ND1	9.1126	0.58	1.4265E-18	3.3526E-17	11
DOCK4	9.1109	0.87	1.5529E-18	3.6409E-17	11
S100A9	41.9953	6.23	1.5853E-177	1.5593E-173	12
S100A8	38.3693	6.54	9.1933E-161	4.5210E-157	12
S100A6	33.381	6.98	1.2299E-136	4.8387E-133	12
S100A4	31.4942	5.46	2.5632E-127	6.3027E-124	12
NAMPT	31.2598	4.2	2.5025E-126	5.4696E-123	12
S100A11	27.9728	2.34	4.8947E-110	5.3491E-107	12
IFITM2	26.2764	4.03	1.1952E-100	1.0222E-97	12
FTH1	24.9272	1.82	3.4267E-94	2.6962E-91	12
LCP1	24.889	2.98	1.3494E-93	9.4800E-91	12
RIPOR2	24.7109	6.79	2.1606E-92	1.3710E-89	12
S100A12	24.254	9.04	5.3948E-90	2.8681E-87	12
H3F3A	24.0019	1.88	3.0958E-89	1.5615E-86	12
VIM	23.6626	6.32	6.1704E-87	2.7586E-84	12
SRGN	21.0008	1.81	2.0345E-73	4.6002E-71	12
SH3BGRL3	20.6321	2.56	2.3276E-71	4.6721E-69	12
ACTB	20.2774	1.08	5.5120E-70	1.0229E-67	12
IL1R2	19.9099	6.92	1.8094E-67	2.9910E-65	12
MYL6	19.8991	1.85	1.0928E-67	1.8532E-65	12
FTL	19.8533	1.04	6.0851E-68	1.0409E-65	12
MNDA	19.0938	2.04	1.7232E-63	2.4386E-61	12
OAZ1	18.7592	1.54	6.5432E-62	8.9383E-60	12
MXD1	18.746	3.57	1.3643E-61	1.7892E-59	12
ATP5F1E	18.6958	1.38	1.0802E-61	1.4455E-59	12
GMFG	18.3401	2.41	1.2813E-59	1.5559E-57	12
ARPC5	17.5077	1.97	1.8173E-55	1.8619E-53	12
LITAF	17.5069	3.14	2.2897E-55	2.3217E-53	12
BCL2A1	17.4831	2.52	2.6146E-55	2.6241E-53	12
GAPDH	17.3841	1.39	5.8542E-55	5.8456E-53	12
CD55	17.2354	3.13	5.0513E-54	4.8470E-52	12
AQP9	17.1896	7.48	9.8166E-54	9.1954E-52	12
IQGAP1	17.0057	2.59	6.3257E-53	5.7608E-51	12
FCGR3B	16.9248	6	1.9732E-52	1.7563E-50	12
STXBP2	16.9148	3.1	1.9629E-52	1.7551E-50	12
SMIM25	16.8731	5.51	3.5006E-52	3.0879E-50	12
VNN2	16.809	5.88	7.2882E-52	6.3436E-50	12
TIMP1	16.5811	3.75	9.0390E-51	7.4086E-49	12
CD44	16.4833	6.22	2.8627E-50	2.3079E-48	12
HMGB2	16.4744	2.69	2.6531E-50	2.1477E-48	12
SOD2	16.3535	1.82	8.2011E-50	6.4789E-48	12
SELL	16.3521	3.13	1.1238E-49	8.8075E-48	12
SERPINB1	16.3313	2.15	1.2529E-49	9.7800E-48	12
MYL12A	16.2568	2.02	2.7660E-49	2.1254E-47	12
DUSP1	16.1288	1.46	8.5233E-49	6.3750E-47	12
NCF2	15.9265	3.01	1.2737E-47	8.9805E-46	12
HLA-C	15.8717	1.13	1.5446E-47	1.0661E-45	12
LYZ	15.6975	4.33	1.7766E-46	1.1806E-44	12
BASP1	15.2756	2.5	1.6479E-44	1.0005E-42	12
HLA-B	15.1711	0.9	3.3763E-44	2.0187E-42	12
LGALS1	15.1689	3.37	5.5920E-44	3.3033E-42	12
CST7	15.0555	6.14	2.0222E-43	1.1564E-41	12
SOX4	74.4402	5.54	4.1575E-246	8.1782E-242	13
MALAT1	14.3146	0.41	5.7175E-39	2.3431E-36	13
SRGAP2	7.4169	0.5	6.3027E-13	1.9402E-11	13
GRID2	6.8427	1.01	2.7003E-11	6.7068E-10	13
SLC1A3	6.8119	0.46	3.2216E-11	7.8463E-10	13
AL118516-1	6.5485	1.17	1.6761E-10	3.6675E-09	13
IER3	5.7022	0.67	2.1991E-08	3.5342E-07	13
INTS6	5.0929	0.81	5.2928E-07	6.7432E-06	13
MTMR4	5.0273	1.06	7.3360E-07	8.9576E-06	13
NEAT1	4.6109	0.21	5.2558E-06	5.5614E-05	13
HIST1H2BG	4.5555	0.68	6.8205E-06	7.1025E-05	13
ADRB2	4.497	0.79	8.8861E-06	9.0289E-05	13
UPF2	4.4669	0.69	1.0159E-05	1.0227E-04	13
SRRM2	4.4394	0.35	1.1458E-05	1.1477E-04	13
TLN2	4.356	0.55	1.6577E-05	1.6071E-04	13
PLK2	4.3358	0.92	1.8134E-05	1.7494E-04	13
DST	4.2966	0.51	2.1453E-05	2.0595E-04	13
PRKAG2	4.2831	0.56	2.2743E-05	2.1344E-04	13
MIS18BP1	4.2408	0.49	2.7290E-05	2.5357E-04	13
DDIT4	4.1634	0.47	3.7870E-05	3.4062E-04	13
CHD7	4.1611	0.56	3.8251E-05	3.4389E-04	13
MYO1F	4.1175	0.48	4.5918E-05	4.0890E-04	13
HSPE1	4.0803	0.49	5.3601E-05	4.7580E-04	13
HSPB1	4.0687	0.44	5.6167E-05	4.9813E-04	13
ABR	3.9856	0.57	7.9056E-05	6.7146E-04	13
TMEM41A	3.9818	1.14	8.0410E-05	6.8208E-04	13
ADAM28	3.9596	0.34	8.7771E-05	7.4133E-04	13
PTPRC	3.9411	0.28	9.4537E-05	7.9744E-04	13
SLC8A1	3.9409	0.46	9.4659E-05	7.9813E-04	13
CSKMT	3.939	1.08	9.5587E-05	8.0527E-04	13
SLC9A9	3.9324	0.51	9.8017E-05	8.2503E-04	13
BTG1	3.9305	0.42	9.8710E-05	8.3015E-04	13
AC025164-1	3.9242	0.68	1.0135E-04	8.5200E-04	13
GLS	3.9118	0.53	1.0643E-04	8.7150E-04	13
PURA	3.8948	0.61	1.1396E-04	9.2403E-04	13
AL669831-5	3.8486	1.12	1.3699E-04	1.0981E-03	13
AC243960-1	3.8354	0.66	1.4416E-04	1.1537E-03	13
SORL1	3.8026	0.37	1.6378E-04	1.3059E-03	13
TMEM259	3.7706	0.61	1.8565E-04	1.4350E-03	13
DDX39B	3.764	0.58	1.9048E-04	1.4706E-03	13
STARD5	3.7623	1.19	1.9197E-04	1.4809E-03	13
NAV3	3.7615	0.52	1.9231E-04	1.4829E-03	13
KANTR	3.7595	1.11	1.9399E-04	1.4953E-03	13
WSB1	3.7497	0.33	2.0116E-04	1.5481E-03	13
RHBDF2	3.7285	0.4	2.1828E-04	1.6656E-03	13
PLCL2	3.7247	0.93	2.2185E-04	1.6908E-03	13
RHOB	3.7202	0.4	2.2521E-04	1.7145E-03	13
AC005837-1	3.6977	1.52	2.4614E-04	1.8673E-03	13
ID2	3.6757	0.45	2.6711E-04	2.0248E-03	13
ERICH1	3.6725	0.5	2.7050E-04	2.0481E-03	13
CD163	28.8923	3.04	1.1528E-94	1.0308E-91	14
F13A1	24.0632	2.93	4.6478E-76	2.0779E-73	14
LYVE1	21.6743	4.37	2.3555E-66	6.2615E-64	14
SELENOP	16.5578	4.05	1.0076E-45	1.0890E-43	14
TGFBI	13.7908	4.04	9.2062E-35	5.6416E-33	14
CD14	13.7409	1.12	1.0030E-34	6.1273E-33	14
LYZ	13.5127	3.58	1.0775E-33	6.0732E-32	14
MRC1	13.291	2.35	7.3411E-33	3.9563E-31	14
SNX6	13.2094	2	1.4327E-32	7.5962E-31	14
MS4A4A	13.1745	1.74	1.8981E-32	9.9300E-31	14
IFITM3	12.6957	1.78	1.2911E-30	5.9898E-29	14
C5AR1	11.8778	2.23	1.5586E-27	5.8177E-26	14
MARCO	11.8434	7.13	2.2496E-27	8.3493E-26	14
C1QA	11.7038	0.8	5.4723E-27	1.9897E-25	14
CST3	11.2792	0.91	2.1136E-25	7.0709E-24	14
AGFG1	11.1208	2.21	8.9235E-25	2.8682E-23	14
CD63	11.1056	1.04	9.0791E-25	2.9135E-23	14
S100A9	11.0862	1.96	1.1333E-24	3.5956E-23	14
ANXA1	11.0717	3.86	1.3864E-24	4.3704E-23	14
AHNAK	11.0254	4.61	2.0553E-24	6.3271E-23	14
RPL8	10.7565	0.91	1.5533E-23	4.5201E-22	14
RPS12	10.7304	0.81	1.8821E-23	5.4607E-22	14
PSAP	10.7053	0.72	2.3313E-23	6.7044E-22	14
EMP3	10.5101	2.74	1.3228E-22	3.6393E-21	14
FCER1G	10.4473	1.02	1.9724E-22	5.3737E-21	14
C1QB	10.3721	0.69	3.3470E-22	8.9455E-21	14
IQGAP1	10.3626	1.94	4.1654E-22	1.0998E-20	14
STAB1	10.2446	1.55	1.0537E-21	2.7094E-20	14
C1orf162	10.2189	1.31	1.2608E-21	3.2210E-20	14
EPB41L3	10.184	1.47	1.6919E-21	4.2890E-20	14
VSIG4	10.0172	1.09	6.0832E-21	1.4755E-19	14
METRNL	9.9869	2.82	8.3846E-21	2.0163E-19	14
ARHGAP18	9.8983	1.9	1.6270E-20	3.8329E-19	14
NPC2	9.8805	0.97	1.7541E-20	4.1275E-19	14
FTH1	9.7499	0.77	4.8034E-20	1.0961E-18	14
YBX1	9.7343	1.15	5.6072E-20	1.2693E-18	14
HCST	9.691	1.23	7.8667E-20	1.7525E-18	14
TPT1	9.6329	0.65	1.1703E-19	2.5808E-18	14
PLTP	9.4406	2.28	5.6377E-19	1.1661E-17	14
CTSB	9.4077	0.64	6.6585E-19	1.3701E-17	14
ACSL1	9.3307	1.47	1.2503E-18	2.5226E-17	14
MSR1	9.2964	1.25	1.6099E-18	3.2217E-17	14
SRGN	9.2635	0.85	2.0028E-18	3.9876E-17	14
RPL10	9.1047	0.61	6.3946E-18	1.2442E-16	14
NAMPT	9.0698	1.54	8.8015E-18	1.6891E-16	14
CD68	8.9989	1.19	1.4803E-17	2.7919E-16	14
RPS2	8.9771	0.58	1.6414E-17	3.0898E-16	14
EEF1A1	8.9768	0.53	1.6280E-17	3.0675E-16	14
RPL41	8.9571	0.63	1.9040E-17	3.5636E-16	14
RPS28	8.9307	0.65	2.3168E-17	4.3240E-16	14
B2M	12.8735	1.21	2.8557E-23	2.8792E-22	15
CCL5	11.9971	6.7	2.8243E-21	2.6243E-20	15
CD48	11.7527	5.89	9.6763E-21	8.7877E-20	15
RPL19	10.8003	1.18	1.0642E-18	8.8514E-18	15
RPS3	10.6297	1.63	2.7525E-18	2.2569E-17	15
VIM	10.6029	4.62	3.3292E-18	2.7230E-17	15
RPS27A	10.5756	1.39	3.5527E-18	2.9010E-17	15
CST7	10.4985	6.35	5.7462E-18	4.6516E-17	15
RPL7A	10.3379	1.22	1.1700E-17	9.3368E-17	15
RPL23A	10.3187	1.66	1.3609E-17	1.0816E-16	15
NKG7	10.245	7.32	2.1075E-17	1.6662E-16	15
HLA-A	10.243	1.37	1.9738E-17	1.5631E-16	15
RPL3	9.9845	1.48	7.5515E-17	5.8276E-16	15
ARL4C	9.9455	4.36	9.7066E-17	7.4498E-16	15
S100A4	9.8032	3.6	1.9930E-16	1.5004E-15	15
MYL12A	9.748	2.96	2.6508E-16	1.9872E-15	15
GZMA	9.7132	30.01	3.2140E-16	2.3966E-15	15
RPS27	9.653	1.29	4.0149E-16	2.9871E-15	15
RPS7	9.4928	1.35	9.3163E-16	6.8076E-15	15
SYNE2	9.2896	6.89	2.8069E-15	1.9998E-14	15
RPL41	9.2134	1.25	3.8937E-15	2.7531E-14	15
MT-ND2	9.1676	1.3	4.8744E-15	3.4269E-14	15
KLRD1	9.0784	10.43	8.2579E-15	5.7380E-14	15
RPS15A	9.0782	1.41	7.8661E-15	5.4676E-14	15
CTSW	9.0557	7.61	9.2665E-15	6.4184E-14	15
IL32	8.991	11.06	1.2895E-14	8.8722E-14	15
HLA-B	8.8081	1.22	3.1297E-14	2.1156E-13	15
RPL14	8.7843	1.29	3.5106E-14	2.3634E-13	15
FYN	8.7644	8.51	4.0863E-14	2.7453E-13	15
AHNAK	8.7074	5.38	5.4473E-14	3.6348E-13	15
HLA-C	8.6998	1.1	5.2970E-14	3.5381E-13	15
TXNIP	8.6959	2.07	5.6581E-14	3.7742E-13	15
S100A6	8.6821	3.56	6.1044E-14	4.0609E-13	15
IKZF3	8.6133	8.58	8.8017E-14	5.8120E-13	15
RPL9	8.5939	1.14	9.1916E-14	6.0633E-13	15
RPS2	8.5671	0.96	1.0416E-13	6.8504E-13	15
RPL35A	8.5663	1.26	1.0584E-13	6.9583E-13	15
PTMA	8.5529	1.14	1.1330E-13	7.4363E-13	15
RPS18	8.5352	1.17	1.2454E-13	8.1453E-13	15
SLC38A1	8.4811	10.15	1.7195E-13	1.1134E-12	15
RPL30	8.455	1.16	1.8660E-13	1.2067E-12	15
MALAT1	8.4188	0.6	2.0728E-13	1.3320E-12	15
RUNX3	8.4113	5.63	2.4438E-13	1.5664E-12	15
RPL32	8.3428	0.96	3.2108E-13	2.0493E-12	15
RPS12	8.3395	1.13	3.3337E-13	2.1188E-12	15
RPS4X	8.2917	1.26	4.2882E-13	2.7106E-12	15
ANXA1	8.2708	4.66	4.9547E-13	3.1219E-12	15
RPL21	8.2475	0.91	5.1729E-13	3.2520E-12	15
HLA-F	8.2192	2.71	6.3673E-13	3.9749E-12	15
MYL6	8.1677	1.36	8.0168E-13	4.9795E-12	15
MALAT1	48.7426	0.58	0.0000E+00	0.0000E+00	00
SRRM2	33.8902	0.79	3.0134E-239	8.0103E-237	00
SRGAP2	33.8693	0.73	1.4997E-239	4.0412E-237	00
NAIP	32.1595	0.86	2.9270E-216	6.3974E-214	00
ATM	30.4674	0.8	2.5020E-195	4.7325E-193	00
ADAM28	29.7687	0.75	4.9799E-187	8.6690E-185	00
EPB41L2	29.7324	0.67	9.1967E-187	1.5869E-184	00
QKI	28.6298	0.69	1.0759E-173	1.6931E-171	00
LUC7L3	28.6064	0.87	5.6649E-173	8.7744E-171	00
PNISR	28.0456	0.73	7.2403E-167	1.0550E-164	00
DENND3	26.635	0.73	3.3858E-151	4.5002E-149	00
CHD9	26.565	0.79	2.2693E-150	2.9959E-148	00
ITPR2	26.1982	0.74	1.7888E-146	2.2702E-144	00
N4BP2L2	25.6883	0.7	3.9495E-141	4.7957E-139	00
DDX17	25.5345	0.69	1.7327E-139	2.0532E-137	00
GRID2	25.5285	1.14	7.6554E-139	9.0173E-137	00
SLCO2B1	25.0033	0.66	4.8668E-134	5.5985E-132	00
VPS13C	24.0428	0.72	3.1540E-124	3.4468E-122	00
SORL1	24.025	0.68	4.0507E-124	4.4023E-122	00
KCNQ1OT1	22.9112	0.97	5.0962E-113	5.1674E-111	00
DOCK4	22.9001	0.71	3.8497E-113	3.9237E-111	00
PTPRC	22.704	0.49	1.5179E-111	1.5312E-109	00
MEF2A	22.4144	0.58	9.9480E-109	9.7357E-107	00
ZEB2	22.2971	0.64	1.3910E-107	1.3413E-105	00
NEAT1	22.2081	0.33	2.0628E-107	1.9794E-105	00
DDX5	21.637	0.43	8.2353E-102	7.5699E-100	00
PRMT2	21.5775	0.67	5.4573E-101	4.9930E-99	00
SLC9A9	21.5106	0.83	2.7680E-100	2.5208E-98	00
TLN2	21.4707	0.83	6.4466E-100	5.7641E-98	00
HP1BP3	21.2411	0.7	5.5010E-98	4.7670E-96	00
RSRP1	21.1854	0.67	1.6833E-97	1.4523E-95	00
FTX	21.1519	0.85	4.4330E-97	3.7914E-95	00
PRPF4B	20.7669	0.77	9.4369E-94	7.8327E-92	00
FGD2	20.7126	0.73	2.6017E-93	2.1413E-91	00
MEF2C	20.4661	0.53	2.5988E-91	2.1037E-89	00
DST	20.1521	0.72	1.5506E-88	1.2399E-86	00
FAM177B	20.04	1.09	2.0704E-87	1.6356E-85	00
SLC4A7	20.0053	0.7	2.7665E-87	2.1768E-85	00
BOD1L1	19.7178	0.65	6.3802E-85	4.8835E-83	00
SLC25A37	19.6453	0.56	1.9960E-84	1.5160E-82	00
ARGLU1	19.6252	0.56	3.1578E-84	2.3891E-82	00
MKNK1	19.1421	0.67	3.1591E-80	2.2931E-78	00
SLC1A3	19.0606	0.4	9.4232E-80	6.8149E-78	00
NAV3	18.7768	0.78	2.7825E-77	1.9618E-75	00
NKTR	18.6549	0.59	2.2069E-76	1.5504E-74	00
SRGAP2B	18.5195	0.69	2.8373E-75	1.9722E-73	00
ARID1B	18.3422	0.7	6.7507E-74	4.6270E-72	00
FRMD4A	18.3116	0.6	1.0781E-73	7.3383E-72	00
ARHGAP24	18.1867	0.57	9.0852E-73	6.1626E-71	00
RBM6	18.1678	0.68	1.3925E-72	9.4133E-71	00
TPT1	87.2261	1.19	0.0000E+00	0.0000E+00	01
RPL10	83.1752	1.23	0.0000E+00	0.0000E+00	01
RPL13	83.077	1.16	0.0000E+00	0.0000E+00	01
RPLP1	80.4575	1.27	0.0000E+00	0.0000E+00	01
RPS3A	79.8594	1.33	0.0000E+00	0.0000E+00	01
RPS12	77.8918	1.38	0.0000E+00	0.0000E+00	01
RPL21	76.9212	1.36	0.0000E+00	0.0000E+00	01
RPS6	75.8077	1.32	0.0000E+00	0.0000E+00	01
RPS23	74.8552	1.28	0.0000E+00	0.0000E+00	01
RPS14	74.2585	1.3	0.0000E+00	0.0000E+00	01
RPL13A	73.5187	1.19	0.0000E+00	0.0000E+00	01
RPS27A	72.9404	1.25	0.0000E+00	0.0000E+00	01
RPL41	71.3588	1.25	0.0000E+00	0.0000E+00	01
RPS8	69.6235	1.32	0.0000E+00	0.0000E+00	01
RPS18	68.7502	1.18	0.0000E+00	0.0000E+00	01
RPS24	68.0188	1.12	0.0000E+00	0.0000E+00	01
RPL18A	67.7737	1.25	0.0000E+00	0.0000E+00	01
RPL30	67.515	1.21	0.0000E+00	0.0000E+00	01
RPL9	67.2325	1.24	0.0000E+00	0.0000E+00	01
RPS2	67.1233	1.07	0.0000E+00	0.0000E+00	01
C1QB	66.3306	1.1	0.0000E+00	0.0000E+00	01
EEF1A1	65.5007	0.95	0.0000E+00	0.0000E+00	01
RPL26	65.3307	1.26	0.0000E+00	0.0000E+00	01
RPL19	65.1492	1.14	0.0000E+00	0.0000E+00	01
RPS3	64.8621	1.24	0.0000E+00	0.0000E+00	01
FTL	64.7813	0.97	0.0000E+00	0.0000E+00	01
RPL32	63.803	1.18	0.0000E+00	0.0000E+00	01
RPL7A	62.8452	1.18	0.0000E+00	0.0000E+00	01
RPS13	62.6879	1.29	0.0000E+00	0.0000E+00	01
RPS11	62.4728	1.17	0.0000E+00	0.0000E+00	01
C1QA	62.3205	1.08	0.0000E+00	0.0000E+00	01
RPL15	60.9812	1.14	0.0000E+00	0.0000E+00	01
RPL11	60.9682	1.05	0.0000E+00	0.0000E+00	01
RPS4X	60.9309	1.31	0.0000E+00	0.0000E+00	01
RPL3	60.6513	1.11	0.0000E+00	0.0000E+00	01
RPS15A	59.915	1.22	0.0000E+00	0.0000E+00	01
RPL28	59.1258	1.13	0.0000E+00	0.0000E+00	01
RPL27A	59.1144	1.19	0.0000E+00	0.0000E+00	01
RPLP2	58.5194	1.18	0.0000E+00	0.0000E+00	01
RPL12	58.3081	1.14	0.0000E+00	0.0000E+00	01
RPL34	58.0834	1.15	0.0000E+00	0.0000E+00	01
RPL29	57.8421	1.13	0.0000E+00	0.0000E+00	01
UBA52	56.9286	1.26	0.0000E+00	0.0000E+00	01
RPS16	56.9257	1.15	0.0000E+00	0.0000E+00	01
RPL18	56.708	1.07	0.0000E+00	0.0000E+00	01
RPL39	55.813	1.12	0.0000E+00	0.0000E+00	01
EEF1B2	55.7101	1.42	0.0000E+00	0.0000E+00	01
RPS15	55.5517	1.09	0.0000E+00	0.0000E+00	01
C1QC	55.4499	0.96	0.0000E+00	0.0000E+00	01
AIF1	55.2849	1.09	0.0000E+00	0.0000E+00	01
MT-ATP6	89.4538	1.45	0.0000E+00	0.0000E+00	02
MT-CYB	81.5624	1.49	0.0000E+00	0.0000E+00	02
MT-CO2	80.3867	1.45	0.0000E+00	0.0000E+00	02
MT-ND4	78.3406	1.37	0.0000E+00	0.0000E+00	02
MT-CO1	67.6125	1.32	0.0000E+00	0.0000E+00	02
MT-ND3	60.9579	1.56	0.0000E+00	0.0000E+00	02
MT-CO3	59.6788	1.26	0.0000E+00	0.0000E+00	02
MT-ND5	56.2755	1.61	0.0000E+00	0.0000E+00	02
MT-ND2	36.0942	1.13	1.1728E-214	5.3650E-212	02
MT-ND1	32.7254	1.08	1.4034E-184	4.0597E-182	02
MT-ND4L	30.6411	1.83	2.4726E-161	5.8600E-159	02
DENND3	26.1397	1.26	2.1077E-125	3.4841E-123	02
NEAT1	26.0031	0.66	4.2403E-126	7.0688E-124	02
MALAT1	23.7425	0.42	5.3053E-111	7.9665E-109	02
SRRM2	22.6587	0.91	5.5913E-99	7.3602E-97	02
SLC11A1	21.1015	1.07	2.9119E-87	3.3694E-85	02
MT-ND6	20.7695	1.61	1.3725E-84	1.5428E-82	02
NAIP	20.1479	1.03	1.8114E-80	1.8953E-78	02
ITPR2	17.7964	0.89	9.4612E-65	8.2350E-63	02
STAB1	17.5746	1.34	3.9400E-63	3.3264E-61	02
MT-ATP8	17.2045	1.56	9.4854E-61	7.6785E-59	02
GOLGA4	16.9527	0.89	2.3539E-59	1.8521E-57	02
SLCO2B1	16.8141	0.8	1.5497E-58	1.2001E-56	02
VPS13C	16.3709	0.88	9.1160E-56	6.6911E-54	02
RASSF4	15.7983	1	2.9864E-52	2.0503E-50	02
MLXIPL	15.5199	1.38	1.5189E-50	1.0060E-48	02
FYB1	15.2845	0.7	2.7418E-49	1.7800E-47	02
EPB41L2	14.7978	0.63	1.5586E-46	9.6111E-45	02
FGD2	14.7203	0.94	4.9261E-46	3.0093E-44	02
PRPF4B	14.6869	1	7.9530E-46	4.8434E-44	02
PTPN2	14.4554	0.96	1.5291E-44	9.1150E-43	02
MACF1	14.1869	0.91	4.6679E-43	2.6771E-41	02
SON	14.0342	0.72	2.9317E-42	1.6572E-40	02
RUNX1	14.0317	0.88	3.2758E-42	1.8464E-40	02
ARHGAP26	14.0091	0.9	4.3375E-42	2.4308E-40	02
CHD9	13.903	0.77	1.5225E-41	8.4361E-40	02
WDFY3	13.8491	1.22	3.5166E-41	1.9269E-39	02
IL17RA	13.6361	1.16	4.8504E-40	2.6284E-38	02
SMG1	13.5674	0.99	1.0365E-39	5.5557E-38	02
POU2F2	13.4603	0.97	3.8874E-39	2.0446E-37	02
ERICH1	13.2301	0.96	6.0698E-38	3.1175E-36	02
PLCG2	13.2258	1.02	6.5772E-38	3.3693E-36	02
MKNK1	13.1692	0.83	1.1993E-37	6.0959E-36	02
AKAP13	13.1071	0.73	2.4018E-37	1.2114E-35	02
SRGAP1	13.105	0.82	2.5903E-37	1.2999E-35	02
TRPM2	12.9141	1.25	2.7379E-36	1.3431E-34	02
SRGAP2	12.9063	0.5	2.2603E-36	1.1115E-34	02
CIITA	12.8455	0.93	5.6885E-36	2.7836E-34	02
RHBDF2	12.6277	0.73	6.6362E-35	3.1155E-33	02
N4BP2L2	12.6151	0.63	7.4811E-35	3.5038E-33	02
B2M	51.3799	0.93	0.0000E+00	0.0000E+00	03
IFI27	42.6232	2.39	1.4921E-321	1.4675E-317	03
APOE	41.9167	1.43	8.6758E-320	5.6887E-316	03
FTL	39.8546	0.88	7.6967E-299	3.7850E-295	03
HSPA1A	39.4482	1.35	2.8659E-288	1.1275E-284	03
TMSB4X	39.0469	0.74	7.8814E-288	2.5839E-284	03
HSPA1B	38.9097	1.48	2.4956E-280	7.0131E-277	03
IFI44L	38.1457	1.69	5.4391E-270	1.3374E-266	03
JUN	37.22	1.45	3.2622E-261	7.1301E-258	03
FOS	34.6797	1.31	1.3295E-230	2.3774E-227	03
UBC	32.5133	1.12	1.1093E-205	1.8184E-202	03
FTH1	31.3211	0.74	2.7899E-195	4.2215E-192	03
TMSB10	31.1316	0.86	3.5120E-192	4.9345E-189	03
DUSP1	30.0707	1.24	7.6459E-179	1.0027E-175	03
HSPA6	30.018	2.21	4.1554E-176	5.1088E-173	03
RPS19	29.5741	0.72	2.2772E-175	2.6350E-172	03
IER5	29.2673	1.38	4.6070E-170	5.0347E-167	03
FOSB	29.2181	1.56	3.7484E-169	3.6867E-166	03
RPS15	29.0302	0.8	3.2896E-169	3.4058E-166	03
RPL28	28.788	0.78	9.1101E-167	8.5336E-164	03
RPS27	28.633	0.77	1.6804E-165	1.5025E-162	03
IFI6	28.4275	1.9	2.1975E-160	1.8794E-157	03
TYROBP	28.0536	0.8	8.6263E-159	7.0703E-156	03
RPL19	27.8112	0.71	7.4006E-157	5.8231E-154	03
H3F3B	27.7995	0.97	1.8763E-155	1.4196E-152	03
HLA-C	27.1634	0.8	1.4776E-149	1.0023E-146	03
CD74	26.8569	0.54	8.4619E-148	5.5485E-145	03
RPL11	25.8579	0.63	2.2487E-137	1.3010E-134	03
RPL29	25.6779	0.72	3.3114E-135	1.8611E-132	03
ISG15	25.6283	1.93	6.6982E-133	3.5611E-130	03
SAT1	25.3379	0.61	3.0332E-132	1.5702E-129	03
RPL30	24.9161	0.64	2.9539E-128	1.4899E-125	03
HLA-DPA1	24.8807	0.67	1.5699E-127	7.5322E-125	03
CYBA	24.4016	0.67	5.0780E-123	2.2702E-120	03
RPL32	24.3621	0.63	3.8856E-123	1.7775E-120	03
HSPB1	24.2419	1.04	3.6790E-121	1.6082E-118	03
RPL39	23.9571	0.65	2.6973E-119	1.1535E-116	03
RPL37	23.5644	0.62	9.6868E-116	3.9698E-113	03
RHOB	23.4958	1	2.8423E-114	1.1410E-111	03
DNAJB1	23.4433	1.25	1.4659E-113	5.6539E-111	03
RPS9	23.3858	0.62	7.2630E-114	2.8574E-111	03
GADD45B	23.0826	1.23	2.7464E-110	9.6472E-108	03
RPL37A	23.0092	0.62	1.2101E-110	4.3279E-108	03
HLA-B	22.7895	0.54	1.2216E-108	4.2159E-106	03
RPL18A	22.6407	0.61	2.2277E-107	7.5555E-105	03
RPL36	22.2522	0.71	1.0893E-103	3.6318E-101	03
RPS18	22.1319	0.55	4.8129E-103	1.5779E-100	03
ITM2B	21.8354	0.46	1.6050E-100	5.0116E-98	03
CST3	21.791	0.58	6.0696E-100	1.8656E-97	03
IFITM3	21.6797	1.02	1.7408E-98	5.1108E-96	03
JUN	74.3011	2.69	0.0000E+00	0.0000E+00	04
FOS	51.735	2.08	0.0000E+00	0.0000E+00	04
HSPA1A	48.9432	1.9	0.0000E+00	0.0000E+00	04
FOSB	47.9074	2.74	0.0000E+00	0.0000E+00	04
HSPB1	46.9592	2.2	0.0000E+00	0.0000E+00	04
HSPA1B	45.2222	1.92	0.0000E+00	0.0000E+00	04
HSP90AA1	45.2067	1.97	0.0000E+00	0.0000E+00	04
DUSP1	42.5547	1.96	6.9003E-297	1.6967E-293	04
H3F3B	41.6664	1.67	7.2972E-288	1.5949E-284	04
IER5	41.5553	2.22	1.2025E-284	2.3654E-281	04
KLF2	40.6954	2.38	2.6860E-274	4.8034E-271	04
DNAJB1	36.5349	2.34	2.3780E-231	3.8982E-228	04
UBC	35.5571	1.51	1.3749E-223	2.0804E-220	04
RHOB	33.5332	1.6	2.5604E-203	3.5975E-200	04
KLF6	33.4232	1.89	8.7868E-201	1.1523E-197	04
EGR1	32.4277	2.33	2.2140E-190	2.7219E-187	04
HSPE1	31.9741	1.73	4.1863E-187	4.8440E-184	04
IER2	31.0286	1.92	1.9134E-177	2.0910E-174	04
RGS1	30.3327	1.18	3.6034E-173	3.7306E-170	04
TRA2B	30.2602	1.59	1.2306E-170	1.2104E-167	04
OTUD1	29.8014	1.96	9.3011E-166	8.7125E-163	04
PPP1R15A	29.7891	1.95	1.0257E-165	9.1715E-163	04
CXCL8	28.8293	3.74	1.8212E-155	1.3779E-152	04
JUND	28.7256	1.57	2.7069E-156	2.2186E-153	04
CCL3	27.7753	2.48	1.5115E-146	1.0253E-143	04
HSPH1	27.7592	1.97	1.2392E-146	8.7061E-144	04
JUNB	27.5504	1.43	1.4339E-145	9.4020E-143	04
HSPD1	26.5946	1.76	3.0774E-136	1.9528E-133	04
SAT1	26.3246	0.77	8.4634E-136	5.2026E-133	04
MCL1	26.1116	1.48	1.9301E-132	1.0546E-129	04
MT-ND1	26.0576	0.84	4.5910E-134	2.6562E-131	04
BTG1	25.7808	1.18	4.3711E-130	2.3239E-127	04
MT-CO3	24.7292	0.67	2.7181E-122	1.3041E-119	04
KLF4	24.0757	2.52	3.1537E-114	1.4099E-111	04
RGS2	23.7098	1.56	1.0407E-111	4.1148E-109	04
NEAT1	23.5766	0.49	1.2094E-112	5.0616E-110	04
HSPA8	23.0249	1.36	4.7635E-106	1.7352E-103	04
NR4A2	22.8896	2.34	1.4515E-104	4.7587E-102	04
BTG2	22.8454	1.18	7.9448E-105	2.6488E-102	04
CCNL1	22.7176	1.13	7.8573E-104	2.5338E-101	04
CCL4	22.3635	2.38	2.6649E-100	8.0648E-98	04
BAG3	22.2209	2.86	4.9143E-99	1.4647E-96	04
SOD2	21.9685	1.43	1.6329E-97	4.7942E-95	04
DNAJA4	21.7643	2.6	1.8004E-95	4.9881E-93	04
ATF3	21.6263	2.59	2.0307E-94	5.4720E-92	04
CLK1	21.4455	1.29	1.6195E-93	4.1918E-91	04
GADD45B	21.31	1.37	2.1412E-92	5.4702E-90	04
IFRD1	21.3085	1.66	3.0923E-92	7.7986E-90	04
MT-CO1	21.0193	0.58	4.2079E-91	1.0478E-88	04
DDX3Y	21.0091	1.53	5.9484E-90	1.4446E-87	04
MALAT1	33.4049	0.54	5.5265E-202	1.0871E-197	05
HSPB1	28.2087	1.58	2.5349E-143	2.4932E-139	05
BTG1	21.5329	1.19	9.5009E-91	3.7378E-87	05
AC025164-1	20.3191	1.98	1.2899E-81	4.2291E-78	05
SRGAP2	18.8221	0.68	4.4631E-72	5.8529E-69	05
RHOB	17.7077	1.02	2.1482E-64	1.4087E-61	05
PLK2	17.3459	1.96	8.9243E-62	5.1632E-59	05
IER3	15.5158	0.99	9.2438E-51	3.3673E-48	05
HSPE1	15.3169	0.99	1.3748E-49	4.7443E-47	05
SLC1A3	15.188	0.58	6.1147E-49	2.0047E-46	05
AC243960-1	14.7184	1.39	4.6925E-46	1.3187E-43	05
ID2	14.5871	0.97	2.1793E-45	5.9541E-43	05
INTS6	13.7241	1.21	1.3261E-40	3.0690E-38	05
AL627171-1	13.5845	2.09	8.5597E-40	1.8709E-37	05
CSKMT	13.5005	2.02	2.3740E-39	5.0759E-37	05
MAFB	13.4707	0.91	2.7344E-39	5.7837E-37	05
DNAJB4	13.1647	1.23	1.1775E-37	2.2934E-35	05
AL118516-1	12.5182	1.2	2.2992E-34	3.9328E-32	05
PPP1R10	12.0905	0.95	2.7959E-32	4.4354E-30	05
TNF	12.0746	1.38	3.5632E-32	5.6073E-30	05
HIF1A-AS2	12.0516	1.66	4.7635E-32	7.4368E-30	05
LPAR6	12.0291	0.63	5.1486E-32	7.9747E-30	05
TSPYL2	11.9084	1.91	2.3827E-31	3.6333E-29	05
AL451085-1	11.811	2.16	6.9563E-31	1.0366E-28	05
AMD1	11.7467	1.13	1.2851E-30	1.8712E-28	05
GRID2	11.7384	0.89	1.2937E-30	1.8712E-28	05
PPP1R15A	11.7117	0.92	1.7744E-30	2.5477E-28	05
YME1L1	11.6792	1.06	2.6741E-30	3.7572E-28	05
HIST1H2BN	11.633	1.47	4.5774E-30	6.3410E-28	05
TLE4	11.502	1.19	1.8308E-29	2.5009E-27	05
RGS16	11.4143	1.17	4.6450E-29	6.2158E-27	05
IFI30	11.2412	1.29	2.9142E-28	3.6710E-26	05
HSPA1A	10.9101	0.48	7.3251E-27	8.6283E-25	05
HEXIM1	10.9033	1.57	9.9120E-27	1.1606E-24	05
EPM2AIP1	10.8347	1.06	1.8944E-26	2.1792E-24	05
RGS2	10.7985	0.8	2.5920E-26	2.9472E-24	05
ATP2B1-AS1	10.7458	1.03	4.6091E-26	5.2106E-24	05
IER5	10.7313	0.7	4.9929E-26	5.6123E-24	05
AL031777-3	10.68	1.11	9.1120E-26	1.0070E-23	05
AC005837-1	10.625	2.32	1.7028E-25	1.8608E-23	05
LINC02256	10.501	1.2	5.5081E-25	5.9533E-23	05
CH25H	10.4438	1.04	9.3855E-25	1.0034E-22	05
IER5L	10.3678	1.25	2.0444E-24	2.1391E-22	05
BX284668-6	10.347	2.06	2.6296E-24	2.7369E-22	05
SLC38A2	10.2804	0.79	4.6376E-24	4.7514E-22	05
LINC00484	10.2694	2.3	5.6147E-24	5.6931E-22	05
JUN	10.2637	0.56	4.9479E-24	5.0430E-22	05
AC023157-3	10.168	1.93	1.4935E-23	1.5066E-21	05
AC112907-3	10.1235	2.14	2.2803E-23	2.2654E-21	05
HIST1H2BG	9.899	0.77	1.7648E-22	1.6690E-20	05
IL1B	31.3165	3.29	6.0772E-146	1.1955E-141	06
HAMP	21.3808	1.12	2.6660E-83	2.6222E-79	06
MALAT1	20.3879	0.44	6.7870E-79	4.4502E-75	06
CDKN1A	17.2977	1.69	3.6972E-58	1.4546E-54	06
BTG2	16.65	1.2	1.2124E-54	3.9749E-51	06
MARCH1	16.1659	1.12	5.9889E-52	1.6830E-48	06
CEBPB	15.5602	0.95	1.0566E-48	2.0784E-45	06
GOLGA4	14.6924	0.99	4.5024E-44	6.3261E-41	06
SOCS3	14.614	1.73	1.4378E-43	1.8856E-40	06
ZFP36	13.9004	1.12	5.1131E-40	5.0290E-37	06
SLC1A3	13.0234	0.59	8.3697E-36	6.5856E-33	06
PIM1	12.9967	1.31	1.4728E-35	1.1143E-32	06
NAIP	12.5849	0.74	1.1237E-33	7.1304E-31	06
XBP1	12.5847	1.44	1.3987E-33	8.5981E-31	06
CPEB4	12.0947	0.97	2.3319E-31	1.2398E-28	06
BHLHE41	12.0359	0.62	3.9500E-31	2.0447E-28	06
VMP1	11.9973	0.77	5.9434E-31	2.9978E-28	06
SLC2A3	11.688	0.96	1.5389E-29	7.2078E-27	06
IKZF1	11.2556	0.95	1.2580E-27	4.9491E-25	06
EGR1	11.077	1.14	7.4396E-27	2.7101E-24	06
CD14	10.9896	0.61	1.6278E-26	5.8220E-24	06
THBD	10.6954	1.89	3.2878E-25	9.9500E-23	06
IER2	10.4258	0.82	3.6931E-24	9.9517E-22	06
CH25H	9.9922	1.37	2.2680E-22	5.3752E-20	06
NEAT1	9.9011	0.3	4.1377E-22	9.4642E-20	06
ZFP36L1	9.8206	0.5	9.8065E-22	2.2173E-19	06
STAT3	8.8201	0.65	5.5222E-18	8.4866E-16	06
CYTH4	8.5292	0.76	5.9563E-17	7.8636E-15	06
JUNB	8.4385	0.62	1.2051E-16	1.4816E-14	06
MIDN	8.3828	1.1	1.9415E-16	2.3430E-14	06
FCGR2A	8.3034	0.6	3.5463E-16	4.1772E-14	06
FPR1	8.2891	0.7	3.9831E-16	4.6638E-14	06
RNF149	8.2683	0.68	4.6811E-16	5.4165E-14	06
GLUL	8.1992	0.58	8.0373E-16	8.8822E-14	06
PLK3	8.0274	0.96	3.0371E-15	3.0637E-13	06
RUNX1	7.8629	0.59	1.0350E-14	9.6491E-13	06
SLC2A5	7.8263	0.51	1.3583E-14	1.2544E-12	06
EPB41L2	7.7382	0.39	2.5698E-14	2.2874E-12	06
FCGR1B	7.6596	0.72	4.7008E-14	4.0380E-12	06
DENND3	7.6215	0.47	6.1118E-14	5.1159E-12	06
FCGR1A	7.5782	0.51	8.4042E-14	6.8597E-12	06
IER3	7.4901	0.6	1.5929E-13	1.2288E-11	06
CHSY1	7.4099	0.98	2.8818E-13	2.1719E-11	06
EGR3	7.3637	1.77	4.0560E-13	2.9333E-11	06
LAP3	7.3354	0.55	4.7883E-13	3.4127E-11	06
SERPINB9	7.2492	0.65	8.8505E-13	6.0451E-11	06
AC239798-2	7.0991	1.5	2.5442E-12	1.6197E-10	06
CCNL1	7.0614	0.51	3.2051E-12	1.9889E-10	06
HLA-DRB1	7.052	0.38	3.4063E-12	2.1071E-10	06
NAV3	7.0247	0.65	4.1486E-12	2.5216E-10	06
CCL4	41.5997	4.53	7.0192E-206	1.3808E-201	07
CCL3	25.3078	3.01	1.7261E-105	1.6977E-101	07
CCL4L2	20.7062	4.74	5.0028E-77	3.2803E-73	07
CCL3L1	17.5935	3.73	4.1841E-59	2.0576E-55	07
HSPA1A	13.334	0.9	4.7523E-37	1.1685E-33	07
IER3	12.2283	0.99	7.8737E-32	1.1063E-28	07
FOS	12.0134	0.84	6.9311E-31	8.5536E-28	07
HSPA1B	11.9335	0.89	1.6614E-30	1.8157E-27	07
GADD45B	10.1692	0.98	5.1191E-23	1.7982E-20	07
IL1B	10.0442	1.46	1.6978E-22	5.6607E-20	07
JUN	10.0217	0.76	1.8736E-22	6.1425E-20	07
KLF6	9.8175	0.84	1.2221E-21	3.5352E-19	07
DUSP1	9.7955	0.77	1.4667E-21	4.1217E-19	07
EGR3	9.688	2.4	4.1986E-21	1.1012E-18	07
CD83	9.6404	1.77	6.2224E-21	1.5692E-18	07
EGR1	9.1017	0.95	6.0149E-19	1.1162E-16	07
TNF	8.8266	1.35	6.1220E-18	9.9526E-16	07
DNAJB1	8.7377	0.87	1.2239E-17	1.9416E-15	07
PNRC1	8.5109	0.63	7.4870E-17	1.0595E-14	07
IER2	8.4246	0.74	1.4865E-16	2.0448E-14	07
NFKBIA	8.3459	0.86	2.8211E-16	3.8272E-14	07
BTG2	8.0856	0.63	2.0698E-15	2.4826E-13	07
RGS1	8.0096	0.51	3.6363E-15	4.0874E-13	07
KLF2	7.9516	0.75	5.7274E-15	6.2590E-13	07
IER5	7.8569	0.71	1.1629E-14	1.2232E-12	07
HSPB1	7.7921	0.63	1.8699E-14	1.8960E-12	07
OTUD1	7.7835	0.78	2.0097E-14	2.0273E-12	07
SRGN	7.5869	0.43	8.3125E-14	7.6054E-12	07
HSP90AA1	7.5624	0.49	9.9601E-14	8.9463E-12	07
CD69	7.4575	1.01	2.1592E-13	1.7997E-11	07
SOD2	7.2219	0.69	1.1228E-12	8.3347E-11	07
UBC	7.1927	0.49	1.3690E-12	1.0086E-10	07
JUND	7.1627	0.64	1.6894E-12	1.2173E-10	07
TRA2B	7.1259	0.57	2.1654E-12	1.5267E-10	07
H3F3B	6.8347	0.47	1.5464E-11	9.5660E-10	07
PLEK	6.811	0.94	1.8367E-11	1.1255E-09	07
HSPE1	6.7511	0.56	2.6732E-11	1.5839E-09	07
NFKBIZ	6.7282	0.76	3.1319E-11	1.8446E-09	07
ATF3	6.6395	1.19	5.6036E-11	3.1315E-09	07
SAT1	6.6115	0.32	6.5974E-11	3.6251E-09	07
CH25H	6.5629	0.96	9.1667E-11	4.9000E-09	07
HSPH1	6.5624	0.68	9.1122E-11	4.8841E-09	07
B2M	6.5221	0.26	1.1636E-10	6.1365E-09	07
EGR2	6.4422	2.11	1.9874E-10	1.0024E-08	07
TAGAP	6.3562	0.94	3.3617E-10	1.6491E-08	07
PPP1R15A	6.2892	0.62	5.0429E-10	2.4019E-08	07
OLR1	6.2663	0.57	5.8104E-10	2.7279E-08	07
BCL2A1	6.2327	0.84	7.1977E-10	3.3158E-08	07
HMOX1	6.1888	0.73	9.3938E-10	4.2545E-08	07
RASGEF1B	6.1868	1.44	9.5588E-10	4.2734E-08	07
TPT1	53.2719	1.61	2.9205E-241	8.2069E-238	08
RPL13	52.8597	1.61	1.5700E-238	3.8603E-235	08
RPLP1	52.8078	1.8	1.3060E-237	2.8545E-234	08
TMSB4X	48.1206	1.44	7.2512E-216	1.4264E-212	08
RPL10	47.3225	1.66	5.3216E-211	7.4773E-208	08
RPS23	46.6204	1.79	4.6111E-207	5.6690E-204	08
RPS8	46.1563	1.87	5.6954E-205	6.5903E-202	08
RPL13A	45.557	1.65	2.6583E-202	2.7522E-199	08
RPS19	45.2609	1.67	1.7444E-201	1.7157E-198	08
RPS18	44.6704	1.68	2.6237E-198	2.3459E-195	08
RPL26	44.6376	1.87	9.2146E-197	7.2504E-194	08
RPL28	44.3037	1.73	6.3659E-197	5.2177E-194	08
RPS12	44.2002	1.81	1.8504E-195	1.4000E-192	08
RPS24	43.9336	1.65	2.0349E-194	1.4825E-191	08
RPS6	43.9256	1.84	3.7796E-193	2.6553E-190	08
RPS14	41.2086	1.67	6.2984E-181	4.1298E-178	08
RPL32	41.2058	1.72	9.2132E-181	5.6635E-178	08
RPS2	41.1733	1.56	1.8760E-180	1.1183E-177	08
EEF1A1	41.018	1.4	8.8127E-181	5.5921E-178	08
RPS3A	40.8923	1.7	1.0935E-178	5.8137E-176	08
RPS15	40.5438	1.74	2.7039E-177	1.3997E-174	08
FTL	40.1509	1.54	9.8724E-177	4.9795E-174	08
RPL11	39.861	1.58	4.4403E-174	2.1304E-171	08
RPL37A	39.7166	1.74	5.9211E-173	2.7087E-170	08
RPL19	39.4004	1.61	7.2372E-172	3.1636E-169	08
RPL34	39.1971	1.76	3.1825E-170	1.3320E-167	08
RPL18A	39.0775	1.7	1.0342E-169	4.1519E-167	08
RPS11	39.0642	1.65	9.2225E-170	3.7795E-167	08
TMSB10	39.0374	1.8	1.3409E-169	5.2754E-167	08
RPL30	38.9844	1.65	1.8729E-169	7.2237E-167	08
RPL23A	38.5918	1.78	7.3953E-167	2.7448E-164	08
RPL12	38.4739	1.73	1.9797E-166	7.2115E-164	08
RPL9	37.9013	1.66	1.5603E-163	5.3846E-161	08
RPL41	37.6403	1.67	3.0660E-162	1.0399E-159	08
RPL39	37.6104	1.75	4.2286E-162	1.4099E-159	08
RPL7A	37.5691	1.67	8.2156E-162	2.6935E-159	08
RPL21	37.4244	1.74	6.5219E-161	2.1031E-158	08
RPLP2	37.1135	1.69	1.1437E-159	3.4611E-157	08
RPS27	37.0296	1.69	9.5523E-160	2.9360E-157	08
RPS27A	36.5824	1.64	1.0981E-156	3.2239E-154	08
AIF1	36.3808	1.71	1.6290E-155	4.6440E-153	08
RPS25	36.2788	1.81	1.0848E-154	2.9638E-152	08
RPL18	36.159	1.56	5.5152E-155	1.5280E-152	08
RPL3	36.0144	1.61	8.8984E-154	2.3978E-151	08
RPL37	35.6188	1.6	2.4812E-152	6.5077E-150	08
RPS28	35.5401	1.61	1.3991E-151	3.6213E-149	08
RPS15A	34.767	1.72	3.5741E-147	8.5739E-145	08
RPS3	34.764	1.62	2.2248E-147	5.4030E-145	08
RPS13	34.6423	1.71	1.1353E-146	2.6907E-144	08
RPL27A	34.6297	1.68	1.8950E-146	4.4376E-144	08
