# Supplementary material for: Gene expression and chromatin conformation of microglia in virally suppressed people with HIV
Source: Life Sci Alliance. 2024 Jul 26;7(10):e202402736. doi: 10.26508/lsa.202402736 (PMC11282357; doi:10.26508/lsa.202402736)
Supplement: Supplementary file 3 [file LSA-2024-02736_Sdataf4.csv]

gene	pval	qval	log2fc	mean
AL627309-1	0.317324308	0.626735667	1066.638344	0.003122285
AL627309-4	0.31732601	0.612649332	-1066.716346	0.003122285
AL669831-2	0.31732616	0.615794787	0	0
AL669831-5	0.169367574	0.613934537	0.878581465	0.06427212
FAM87B	0.533876669	0.792108774	-0.078002436	0.006244569
LINC00115	0.564672715	0.806566378	-0.39993051	0.028100561
FAM41C	0.53387657	0.789302061	-0.078002436	0.006244569
NOC2L	0.672632065	0.864572076	0.098309609	0.059853961
KLHL17	0.317326061	0.613240942	-1066.716346	0.003122285
ISG15	0.000560284	0.06992845	1.256731293	0.233240329
AGRN	0.317324228	0.631284836	-0.078002436	0.006244569
C1orf159	0.533876509	0.790860956	-0.078002436	0.006244569
TNFRSF4	0.317326073	0.614110656	-1066.716346	0.003122285
SDF4	0.6851494	0.873996838	0.103015639	0.07051668
B3GALT6	0.119971294	0.612807852	1.378462204	0.038380625
C1QTNF12	0.317324228	0.616698897	1066.638344	0.003122285
UBE2J2	0.617859706	0.833661821	0.196097381	0.039941767
LINC01786	0.317326124	0.615605607	0	0
SCNN1D	0.317326035	0.615235949	0	0
ACAP3	0.649513282	0.855248686	0.506959954	0.015611422
PUSL1	0.590378018	0.815034414	0.921997564	0.009366854
INTS11	0.628698039	0.843799538	0.118907499	0.026804696
CPTP	0.317326061	0.614559574	-1066.716346	0.003122285
DVL1	0.33369798	0.634957894	1.506959954	0.012489138
AURKAIP1	0.554076313	0.799378328	0.284203117	0.083271106
CCNL2	0.425441745	0.72032613	-0.370884145	0.104213898
MRPL20	0.454085071	0.737614139	-0.412512665	0.078852949
AL391244-3	0.317326099	0.613959736	0	0
ANKRD65	0.317323852	0.623419303	1066.638344	0.003122285
VWA1	0.317326138	0.617362595	0	0
ATAD3C	0.317324013	0.618925357	1066.638344	0.003122285
ATAD3B	0.443274702	0.732906255	0.921997564	0.018733708
ATAD3A	0.533876458	0.789886036	-0.078002436	0.006244569
TMEM240	0.317326137	0.610506576	0	0
SSU72	0.609620801	0.832399971	0.112478458	0.094729655
AL645728-1	0.156349905	0.613257812	-1067.716346	0.006244569
FNDC10	0.533876689	0.788109254	-0.078002436	0.006244569
AL691432-2	0.31732601	0.612995618	-1066.716346	0.003122285
MIB2	0.433318289	0.725044824	0.818582524	0.026804696
MMP23B	0.317326112	0.615235949	0	0
CDK11B	0.203151599	0.618791347	-1.078002436	0.037467415
FO704657-1	0.317326112	0.612933643	0	0
SLC35E2B	0.518355945	0.795462605	-0.341036899	0.034345131
CDK11A	0.531830893	0.788242773	-0.138926345	0.073904243
SLC35E2A	0.64951323	0.847974545	-0.414019078	0.021208059
NADK	0.518356224	0.79701591	-0.078002438	0.031222846
GNB1	0.275331445	0.62427296	-0.496730856	0.121003813
TMEM52	0.317326061	0.619230944	0	0
CFAP74	0.274074309	0.624468101	-1.078002582	0.028100561
GABRD	0.317324496	0.620354573	1066.638344	0.003122285
PRKCZ	0.265920241	0.64482653	534.2801706	0.007805712
AL590822-2	0.156399272	0.619225566	1067.638344	0.006244569
FAAP20	0.644712347	0.851380337	-0.020108932	0.046451615
SKI	0.410115601	0.70016776	-0.439614678	0.089780953
MORN1	0.333697933	0.628063335	1.506959954	0.012489138
RER1	0.576042164	0.825922037	-0.146669294	0.076761254
PEX10	0.379285434	0.696021706	1.431731106	0.015228767
PANK4	0.590378031	0.821357239	0.921997564	0.009366854
AL139246-5	0.049410085	0.611866856	1068.835254	0.014315558
TNFRSF14-AS1	0.333697945	0.623914135	1.506959954	0.012489138
TNFRSF14	0.471389947	0.762078041	-0.528752281	0.048660689
FAM213B	0.317326061	0.613950515	0	0
TTC34	0.317326112	0.61461304	0	0
MEGF6	0.317326086	0.612470858	0	0
AL513320-1	0.317326086	0.613950515	0	0
TPRG1L	0.649513271	0.85911515	0.506959954	0.015611422
WRAP73	0.549084415	0.792546353	-0.493040046	0.021855991
TP73	0.317326137	0.615235949	0	0
SMIM1	0.617741834	0.848701999	0.292140831	0.014315557
LRRC47	0.67352655	0.867268051	0.080039499	0.023682412
AL365330-1	0.317326061	0.611492735	0	0
CEP104	0.584745927	0.820494756	0.243925636	0.028100561
DFFB	0.533876413	0.791167266	-1.078002436	0.009366854
C1orf174	0.584746036	0.826088483	-0.078002438	0.031222846
LINC01134	0.317326073	0.6132853	0	0
AL805961-2	0.317326112	0.611700266	0	0
NPHP4	0.649513187	0.84446183	0.506959954	0.015611422
KCNAB2	0.317323878	0.631284836	-0.078002436	0.006244569
RPL22	0.621539045	0.840712511	-0.053672131	0.534555972
RNF207	0.317326061	0.613908693	0	0
ICMT	0.436025932	0.726855748	-0.662964972	0.015611423
ACOT7	0.425600443	0.704817853	-0.078002436	0.006244569
AL031848-2	0.317326161	0.614586307	0	0
HES2	0.317326162	0.611473974	0	0
TNFRSF25	0.614631985	0.830996649	0.284567507	0.049956554
PLEKHG5	0.574110405	0.818105324	0.506959954	0.031222845
NOL9	0.574110346	0.817328986	0.247540947	0.033697197
TAS1R1	0.317326137	0.611560855	0	0
ZBTB48	0.67352655	0.863309588	-0.078002436	0.024978277
KLHL21	0.156349774	0.612470858	-1067.716346	0.006244569
PHF13	0.533876555	0.784203682	-1.078002436	0.009366854
THAP3	0.533876405	0.778782106	-1.078002436	0.009366854
DNAJC11	0.637040518	0.84297302	0.145470667	0.029013771
AL591163-1	0.317326086	0.61674337	0	0
CAMTA1-DT	0.317326137	0.614609686	0	0
CAMTA1	0.576042239	0.812389385	0.337034917	0.065567975
VAMP3	0.345444295	0.632858336	-0.612184061	0.061149831
PER3	0.14694377	0.617921669	0.990664111	0.058027545
UTS2	0.31732601	0.607212008	0	0
TNFRSF9	0.317326137	0.617569635	0	0
PARK7	0.608277818	0.829339247	-0.078002558	0.150930813
AL034417-4	0.317326086	0.613950515	0	0
AL034417-3	0.317326073	0.616150828	0	0
ERRFI1	0.557823122	0.805013142	0.506959954	0.015611422
RERE	0.64382269	0.850501704	-0.139951987	0.189288548
AL096855-1	0.317326086	0.608890436	0	0
ENO1	0.442975506	0.730861589	-0.256321777	0.215233441
ENO1-AS1	0.317326086	0.61467957	-1066.716346	0.003122285
SLC2A5	0.462435095	0.760095673	-0.125505172	0.473566931
GPR157	0.317326061	0.614415185	-1066.716346	0.003122285
MIR34AHG	0.468748816	0.754100304	-0.39993051	0.056201122
LINC01759	0.317326137	0.61597843	-1066.716346	0.003122285
H6PD	0.653567075	0.857180786	0.080039499	0.047364824
SPSB1	0.317326112	0.613764304	0	0
AL928921-2	0.317324174	0.626866816	-0.078002436	0.006244569
SLC25A33	0.67352662	0.874296533	0.337035028	0.021855993
TMEM201	0.317326086	0.61461304	0	0
PIK3CD	0.617859706	0.829880672	-0.193789682	0.045538404
PIK3CD-AS1	0.317326112	0.612309171	0	0
PIK3CD-AS2	0.317326137	0.613434372	0	0
CLSTN1	0.646887483	0.852922144	0.173299809	0.092903242
CTNNBIP1	0.533876413	0.787979688	-1.078002436	0.009366854
LZIC	0.513331729	0.790812146	-0.493040046	0.043711983
NMNAT1	0.081843452	0.609191338	-1068.301309	0.009366854
UBE4B	0.67494425	0.864188218	0.081616985	0.033049264
KIF1B	0.311473478	0.621597411	-0.885357433	0.034345132
AL139424-3	0.317326086	0.61597843	0	0
AL139424-2	0.317326035	0.61597843	0	0
PGD	0.464254151	0.749197826	0.532442499	0.03617155
CENPS	0.317326137	0.612649332	0	0
DFFA	0.629573761	0.843859353	0.159625176	0.037997969
AL354956-1	0.317326061	0.609950747	0	0
PEX14	0.232949671	0.619225566	1.403545059	0.023682411
CASZ1	0.317326112	0.612231157	0	0
TARDBP	0.090488596	0.611526795	-1.188294794	0.059178051
MASP2	0.317326086	0.623109988	0	0
AL109811-3	0.317326035	0.612309171	-1066.716346	0.003122285
SRM	0.428262379	0.709317752	-0.81496812	0.024978276
EXOSC10	0.61215008	0.830273931	-0.2360445	0.047364822
AL109811-1	0.317326061	0.615794787	-1066.716346	0.003122285
AL109811-2	0.317326188	0.614207436	0	0
MTOR	0.60887501	0.827334791	-0.362640081	0.0317534
ANGPTL7	0.317326086	0.612574718	0	0
UBIAD1	0.590378038	0.82397443	-0.078002436	0.012489138
AL031731-1	0.317326137	0.617569635	0	0
FBXO2	0.317324174	0.614586307	1066.638344	0.003122285
FBXO44	0.367965915	0.665003577	1.118907499	0.020560127
FBXO6	0.536938252	0.788088477	0.506959954	0.015611422
MAD2L2	0.044006699	0.591583629	-1068.716346	0.012489138
DRAXIN	0.317326086	0.61502239	0	0
AGTRAP	0.144394174	0.61624265	1.059501118	0.049956554
C1orf167	0.156399249	0.619015702	1067.638344	0.006244569
MTHFR	0.128948124	0.612649332	0.591637433	0.164453066
CLCN6	0.572747494	0.818553974	0.158732435	0.046186337
NPPA-AS1	0.533876598	0.789752731	-0.078002436	0.006244569
NPPA	0.317326061	0.610152977	0	0
KIAA2013	0.644712334	0.854771011	0.03778463	0.045538405
PLOD1	0.189469504	0.622141245	1.260177091	0.033049266
MFN2	0.222662542	0.623723204	1.144389903	0.031222846
MIIP	0.133925288	0.615944526	-1.662964972	0.024978277
TNFRSF8	0.317326086	0.613247202	-1066.716346	0.003122285
TNFRSF1B	0.606386892	0.827421914	0.005395212	0.289377531
VPS13D	0.467441549	0.754970797	-0.28588876	0.094199103
AC243836-1	0.317324308	0.619140316	1066.638344	0.003122285
DHRS3	0.629286731	0.847731073	0.19185813	0.100443687
AC254633-1	0.317326086	0.61683476	0	0
PDPN	0.620205115	0.833701512	0.080958505	0.056731677
PRDM2	0.076321007	0.611526795	-0.930589095	0.097851943
KAZN	0.317326137	0.611426302	0	0
TMEM51-AS1	0.317324228	0.620005296	1066.638344	0.003122285
TMEM51	0.51835589	0.787855257	-0.408143262	0.035258341
C1orf195			0	0
FHAD1	0.275112183	0.627650064	1.243925636	0.021855992
AL031283-2	0.167356973	0.620667509	1.506959954	0.024978276
AL031283-1	0.317326162	0.613447938	0	0
EFHD2	0.575342041	0.822221899	0.154664839	0.18451064
CTRC	0.31732615	0.614952608	0	0
CASP9	0.649513203	0.84876088	0.506959954	0.015611422
DNAJC16	0.568531954	0.825317321	0.141259253	0.049839175
AL121992-3	0.317326137	0.611675274	0	0
AGMAT	0.609973388	0.823784576	-0.078002436	0.012489138
AL121992-1	0.590377973	0.812048259	0.921997564	0.009366854
DDI2	0.371457561	0.666884035	0.476327022	0.101504772
PLEKHM2	0.614565729	0.825206378	-0.193789682	0.045538404
AL450998-3	0.317326061	0.612470858	0	0
SLC25A34	0.317326112	0.614739993	0	0
FBLIM1	0.59037801	0.814088872	0.921997564	0.009366854
UQCRHL	0.317326073	0.613244072	-1066.716346	0.003122285
AL450998-2	0.02112156	0.505084467	1.120225186	0.125187197
SPEN	0.416280321	0.708442443	-0.341394958	0.131697044
ZBTB17	0.609973357	0.82252304	-0.078002436	0.012489138
EPHA2	0.317326048	0.613447938	0	0
ARHGEF19	0.31732404	0.620745897	1066.638344	0.003122285
FBXO42	0.579334041	0.824053725	0.114642567	0.04683427
SZRD1	0.147908015	0.614619572	1.025412374	0.054905255
SPATA21	0.317326061	0.612968195	0	0
NECAP2	0.596876536	0.825951287	0.175978698	0.106688255
LINC01772	0.780343833	0.933081915	0.586446204	0.008070988
AL137802-2	0.590378031	0.821130384	-0.078002436	0.012489138
AL137802-1	0.317326162	0.612620085	0	0
NBPF1	0.267267925	0.621211998	-1.043399497	0.033049266
CROCC	0.649513266	0.852999992	-0.078002582	0.018733707
BX284668-5	0.615671752	0.838743286	-0.39993051	0.028100561
BX284668-6	0.5279637	0.792953343	0.523211553	0.039293835
ATP13A2	0.590377993	0.809247941	-0.662964972	0.015611423
SDHB	0.476841193	0.749446007	0.477186335	0.06168038
PADI2	0.464165236	0.750658454	0.244119255	0.227659142
RCC2	0.483218997	0.771085858	0.305158404	0.124072679
ARHGEF10L	0.116273382	0.612733238	1.243925636	0.043711985
IGSF21	0.559465581	0.818117747	0.168759948	0.135702039
IGSF21-AS1			0	0
ALDH4A1	0.317326086	0.614164122	0	0
IFFO2	0.317326137	0.613926991	0	0
UBR4	0.54968197	0.806644425	0.090078744	0.064920045
EMC1	0.684273654	0.868709981	0.144389903	0.0405897
MRTO4	0.574110388	0.836218761	0.247540947	0.033697197
AKR7A3	0.317326137	0.610845535	0	0
AKR7A2	0.248341665	0.623419303	0.796466657	0.05307884
PQLC2	0.600175679	0.823086716	-0.078002436	0.012489138
CAPZB	0.560171596	0.814750008	0.121854105	0.33688773
MINOS1	0.529710631	0.80379612	0.215908522	0.123332803
NBL1	0.209090654	0.616698897	0.648588992	0.096025528
TMCO4	0.694490287	0.864296715	0.506959954	0.015611422
OTUD3	0.162953144	0.617925216	-2.078002436	0.015611423
PLA2G2D	0.317326137	0.616890924	0	0
Z98257-1	0.317326086	0.612425621	0	0
PLA2G2C	0.317326073	0.6128559	-1066.716346	0.003122285
LINC01141	0.533876437	0.790390941	-1.078002436	0.009366854
AL139254-1	0.317326137	0.615235949	0	0
CAMK2N1	0.443274672	0.718492297	0.921997564	0.018733708
MUL1	0.609973364	0.823470745	-0.078002436	0.012489138
PINK1	0.375441344	0.670809933	-1.078002436	0.018733708
PINK1-AS	0.317326086	0.613247202	0	0
DDOST	0.465954193	0.742364072	-0.386456436	0.087954535
KIF17	0.317326137	0.615794787	0	0
HP1BP3	0.002010668	0.162334164	-0.972667433	0.261922347
EIF4G3	0.273031325	0.629140924	-0.443526496	0.134023506
NBPF3	0.317326137	0.61273605	0	0
USP48	0.519966089	0.800552812	-0.215506068	0.065567978
HSPG2	0.317326137	0.61103813	0	0
CDC42	0.499753816	0.78088527	0.145564174	0.300983997
AL031281-2	0.31732615	0.613633207	0	0
ZBTB40	0.563331727	0.816979145	-0.341036899	0.034345131
C1QA	0.25129274	0.62049562	0.109414493	1.43236042
C1QC	0.053158838	0.602529701	0.180193149	1.358042475
C1QB	0.480937512	0.769801562	0.048894985	1.78204801
EPHB2	0.142799578	0.61495776	1.243925636	0.043711985
KDM1A	0.098012244	0.614255045	-1.707859169	0.033049265
AL031428-1	0.317326061	0.611492735	0	0
LUZP1	0.042849872	0.599558572	-1.008803198	0.105127112
LINC01355	0.590377983	0.809049954	-0.662964972	0.015611423
AL109936-6	0.31732615	0.612270164	0	0
HNRNPR	0.060767629	0.60390902	-0.821058678	0.130105398
ZNF436	0.533876585	0.78200808	-0.078002436	0.006244569
ZNF436-AS1	0.533876616	0.789481845	-1.078002436	0.009366854
ID3	0.27511211	0.627855012	1.243925636	0.021855992
RPL11	0.09852654	0.611896006	0.190062211	1.105652223
ELOA	0.62435966	0.831471525	-0.315630201	0.037997969
ELOA-AS1	0.317326061	0.613950515	-1066.716346	0.003122285
PITHD1	0.351741095	0.651274321	0.658963101	0.049956554
LYPLA2	0.189469481	0.622680233	1.260177091	0.033049266
GALE	0.516789882	0.798073632	0.319244681	0.03617155
HMGCL	0.263307541	0.621753574	-1.001144557	0.036171551
FUCA1	0.388323812	0.682861547	0.480136035	0.081709956
CNR2	0.317326073	0.618405336	0	0
PNRC2	0.527821385	0.802945521	0.026476774	0.115527092
SRSF10	0.455614223	0.743103586	-0.261287052	0.163922534
IFNLR1	0.59037801	0.811023844	0.921997564	0.009366854
GRHL3	0.31732615	0.612605876	0	0
STPG1	0.590378031	0.821310892	0.921997564	0.009366854
NIPAL3	0.566418753	0.815569614	-0.2360445	0.023682411
RCAN3	0.432987345	0.730056405	-1.263074158	0.010280064
AL445686-2	0.317326137	0.611116412	0	0
NCMAP	0.533876541	0.788069242	-0.078002436	0.006244569
SRRM1	0.508230674	0.790131437	-0.161723236	0.278240228
CLIC4	0.590378017	0.816943945	-0.662964972	0.015611423
RUNX3	0.0334974	0.596935796	2.729352438	0.024978277
AL031432-1	0.317326137	0.612470858	0	0
SYF2	0.422923896	0.720598646	0.363592141	0.123360776
RSRP1	0.135087565	0.614646305	-0.41173725	0.322787007
AL031432-3	0.317326086	0.618873701	0	0
RHD	0.156349861	0.614586307	-1066.716346	0.003122285
TMEM50A	0.051598094	0.60675722	-1.037577343	0.097321389
RHCE	0.317326112	0.614559574	0	0
MACO1	0.041887449	0.575100107	-2.179814272	0.033049265
LDLRAP1	0.367965619	0.668719419	1.118907499	0.020560127
AL606491-1	0.156399249	0.620554317	1067.638344	0.006244569
MAN1C1	0.493321314	0.782815381	-0.557972574	0.026804695
AL031280-1	0.294266809	0.622054508	-1.662964972	0.012489139
SELENON	0.673526522	0.865608913	-0.078002436	0.024978277
AL020996-1	0.317326112	0.614110656	0	0
MTFR1L	0.345644877	0.635346479	-0.81496812	0.024978276
AUNIP	0.317326162	0.608038122	0	0
AL033528-2	0.317326086	0.61467957	0	0
PAQR7	0.230498201	0.619122716	1.023809345	0.039293834
STMN1	0.440986165	0.729207547	-0.484737979	0.056313553
PAFAH2	0.590378025	0.821284545	-0.078002436	0.012489138
SLC30A2	0.317326162	0.611503308	0	0
TRIM63	0.317326112	0.61756254	0	0
PDIK1L	0.51835586	0.799133822	-0.341036899	0.034345131
ZNF593	0.673526562	0.867013266	-0.078002436	0.024978277
CNKSR1	0.317326162	0.608627721	0	0
CEP85	0.428262391	0.718023592	0.506959954	0.015611422
SH3BGRL3	0.09555681	0.61209047	0.469075711	0.269610677
UBXN11	0.317324469	0.626735667	-1.078002436	0.009366854
LIN28A	0.317326112	0.611492735	0	0
DHDDS	0.446698495	0.732527509	0.60006949	0.0405897
AL513365-2	0.317326188	0.61339958	0	0
HMGN2	0.285062984	0.625267888	-0.426326584	0.177975346
RPS6KA1	0.533047098	0.799131331	0.282135643	0.115289792
AL512408-1	0.317326112	0.61650687	0	0
ARID1A	0.508094733	0.793889719	-0.237317717	0.122830235
PIGV	0.649513254	0.852067046	0.506959954	0.015611422
ZDHHC18	0.282500331	0.620945641	1.7639555	0.014315557
GPN2	0.305795392	0.621512312	-1.370483704	0.010927996
GPATCH3	0.188048286	0.627060229	1.921997564	0.015611423
NUDC	0.270334992	0.62427296	-0.685998205	0.067659674
SLC9A1	0.105886445	0.61683476	2.243925636	0.018733708
WDTC1	0.090561977	0.610138685	-2.39993051	0.018733707
TMEM222	0.649513256	0.854711537	0.214478686	0.017172565
MAP3K6	0.333697959	0.630704415	1.506959954	0.012489138
WASF2	0.420747114	0.715462951	-0.227646601	0.285936563
FO393419-2	0.31732601	0.609532715	0	0
BX293535-1	0.317323798	0.617366142	1066.638344	0.003122285
AHDC1	0.649269989	0.843998238	-0.493040046	0.021855991
FGR	0.12126109	0.616036347	1.438846809	0.03617155
IFI6	0.000173835	0.032791831	1.220416612	0.299397346
FAM76A	0.428262456	0.728233643	-0.493040046	0.021855991
STX12	0.236245164	0.62115861	-0.670375008	0.086128116
PPP1R8	0.518355924	0.795213142	0.401967572	0.026804696
THEMIS2	0.091845169	0.612390014	-0.733592325	0.138059001
RPA2	0.386856241	0.677925187	-0.647360858	0.043329328
SMPDL3B	0.317326035	0.613799595	0	0
XKR8	0.590378019	0.822343408	-0.078002436	0.012489138
EYA3	0.673526534	0.860506617	-0.39993051	0.028100561
PTAFR	0.372789482	0.658967346	0.296019822	0.205190692
DNAJC8	0.632968412	0.842080722	0.05655469	0.111902228
ATP5IF1	0.244948853	0.622439921	-0.574836711	0.102270103
AL353622-1	0.53387639	0.785161744	-1.078002436	0.009366854
AL353622-2	0.317326086	0.613240942	0	0
SESN2	0.118126171	0.610684707	1.551854121	0.033049266
MED18	0.566418501	0.817931017	0.7639555	0.017437842
PHACTR4	0.384991731	0.688191487	0.410077935	0.105657664
RCC1	0.533876457	0.785931883	-1.078002436	0.009366854
TRNAU1AP	0.60787167	0.829180614	0.057307889	0.066629084
SNHG12	0.025808792	0.529489677	0.933569963	0.153790349
TAF12	0.146944046	0.613453243	0.990663971	0.058027542
RAB42	0.271295708	0.624468101	0.921997564	0.037467416
LINC01715	0.317326137	0.614559574	0	0
AL360012-1	0.574110221	0.821445262	0.506959954	0.031222845
GMEB1	0.230498247	0.629479856	1.023809345	0.039293834
YTHDF2	0.549681971	0.807944208	-0.203533343	0.071812547
OPRD1	0.317326137	0.611935013	0	0
AL009181-1	0.317326112	0.612351007	0	0
EPB41	0.548353441	0.806701223	-0.14352246	0.096938735
TMEM200B	0.317326086	0.618280798	0	0
SRSF4	0.150009174	0.615203913	-0.696510285	0.112167508
MECR	0.590378025	0.822093838	-0.078002436	0.012489138
MATN1-AS1	0.317326061	0.614586307	-1066.716346	0.003122285
LAPTM5	0.201369621	0.617566087	0.21690627	0.623842349
SDC3	0.694490304	0.867352722	0.321888233	0.016524632
PUM1	0.687445534	0.87240129	0.075535856	0.137383096
SNRNP40	0.225979896	0.620692509	-1.39993051	0.021855992
ZCCHC17	0.492544615	0.783968574	-0.341036899	0.034345131
FABP3	0.317324013	0.616036347	1066.638344	0.003122285
PEF1	0.660438717	0.856831584	0.337035028	0.021855993
AL354919-1	0.317324201	0.616698897	1066.638344	0.003122285
AL136115-2	0.156399249	0.627430203	1067.638344	0.006244569
PTP4A2	0.577386117	0.816064852	0.089548035	0.125952518
AL136115-1	0.317326137	0.612755685	0	0
KHDRBS1	0.436477182	0.72737511	-0.413184693	0.077674466
AL445248-1	0.59037801	0.815670726	0.921997564	0.009366854
TMEM39B	0.375441228	0.657191807	-1.078002436	0.018733708
KPNA6	0.555421174	0.810015239	-0.237621943	0.06609853
TXLNA	0.663572806	0.862954941	-0.040627584	0.071429895
CCDC28B	0.590378014	0.821311979	0.921997564	0.009366854
AL049795-1	0.317326112	0.612837099	0	0
IQCC	0.317326086	0.61312141	0	0
DCDC2B	0.317326061	0.613950515	0	0
TMEM234	0.533876498	0.775919587	-1.078002436	0.009366854
EIF3I	0.627198138	0.843724383	-0.199427945	0.058675474
HDAC1	0.593225751	0.824983556	-0.493040046	0.021855991
MARCKSL1	0.533876596	0.789302061	-0.078002436	0.006244569
TSSK3	0.317326086	0.614415185	0	0
FAM229A	0.5098329	0.800133775	0.586446204	0.008070988
BSDC1	0.29672466	0.624069435	0.569857227	0.084832245
ZBTB8B	0.317326137	0.615887845	0	0
ZBTB8A	0.53387643	0.788150153	-1.078002436	0.009366854
ZBTB8OS	0.306727072	0.626066833	0.622437341	0.065567979
RBBP4	0.006049875	0.313936973	-1.918517496	0.071521838
SYNC	0.428262392	0.726212099	-0.81496812	0.024978276
KIAA1522	0.317324474	0.617566087	1067.302792	0.004948704
YARS	0.529572098	0.787816116	0.247804859	0.039293834
S100PBP	0.431577167	0.727954008	-0.395896358	0.085362797
FNDC5	0.317326086	0.618977013	0	0
HPCA	0.317326035	0.610676322	0	0
TMEM54	0.333697946	0.626789125	1.506959954	0.012489138
RNF19B	0.590378014	0.816709042	-0.555555425	0.014963491
AL020995-1	0.317326112	0.61205641	0	0
AK2	0.492717841	0.778074579	-0.326870781	0.069486091
AZIN2	0.617859661	0.822743077	0.407424364	0.037467415
TRIM62	0.317326086	0.614709781	0	0
AL662907-3	0.317326086	0.610646056	0	0
ZNF362	0.271295791	0.627060229	0.921997564	0.037467416
AL513327-3	0.317326035	0.614270797	0	0
AL513327-1	0.162953088	0.615515368	-2.078002436	0.015611423
PHC2	0.35487228	0.650434651	0.349228101	0.162919916
ZSCAN20	0.317324496	0.623413888	1066.638344	0.003122285
CSMD2	0.317326086	0.609799378	0	0
SMIM12	0.617859689	0.82859495	0.407424364	0.037467415
DLGAP3	0.317326112	0.617026787	-533.358173	0.001561142
AC114490-3	0.53387655	0.787907839	-0.078002436	0.006244569
AC114490-2	0.317326086	0.613244072	-1066.716346	0.003122285
ZMYM6	0.570104777	0.819058429	-0.027221671	0.073638967
ZMYM1	0.428262463	0.734842199	-0.689949986	0.023682411
SFPQ	0.497521149	0.780995554	-0.201544142	0.256035014
ZMYM4	0.392773502	0.687635185	0.418780363	0.10539238
ZMYM4-AS1	0.317326086	0.612454868	0	0
KIAA0319L	0.468748015	0.76114269	-0.39993051	0.056201122
NCDN	0.31732601	0.613247202	-1066.716346	0.003122285
AC004865-2	0.081917815	0.619904887	1068.223306	0.009366853
TFAP2E	0.317326137	0.616492594	0	0
PSMB2	0.574914291	0.807272306	0.337034917	0.065567975
C1orf216	0.694490313	0.868810767	0.506959954	0.015611422
CLSPN	0.515895931	0.786349152	-0.292821704	0.017437842
AGO4	0.203500816	0.620057276	-0.725862362	0.084832251
AGO1	0.631288451	0.837435847	-0.139157734	0.061149826
AL139286-2	0.317326124	0.613990468	0	0
AGO3	0.352127554	0.64547646	-0.505904002	0.08483225
ADPRHL2	0.579334056	0.824371216	0.337035028	0.043711985
COL8A2	0.369961771	0.669805618	-0.594851882	0.045538402
TRAPPC3	0.249099244	0.62427296	0.724365401	0.066746471
MAP7D1	0.239653863	0.621917432	0.76827165	0.061149831
THRAP3	0.478833538	0.758833343	-0.317873481	0.112932829
SH3D21	0.474674676	0.768182701	1.292140831	0.011193273
EVA1B	0.222662521	0.626866816	1.144389903	0.031222846
AL591845-1	0.533876548	0.800341332	-0.078002436	0.006244569
STK40	0.600175693	0.81996427	-0.662964972	0.015611423
LSM10	0.529572117	0.804787266	-0.372459397	0.048660688
OSCP1	0.590378	0.817316328	0.921997564	0.009366854
MRPS15	0.080803518	0.608553984	1.129883574	0.0723431
CSF3R	0.563955469	0.818450982	0.04531025	0.375385724
LINC01137	0.317326151	0.612004718	0	0
ZC3H12A	0.317324093	0.631462006	-1.078002436	0.009366854
MEAF6	0.551048676	0.81464508	0.270936858	0.082240509
SNIP1	0.028494338	0.530935266	1.622437341	0.053078841
DNALI1	0.317326086	0.614270797	0	0
GNL2	0.311473514	0.628963754	-0.885357433	0.034345132
C1orf109	0.371778502	0.659000452	0.808373406	0.033697198
CDCA8	0.333697943	0.623693345	1.506959954	0.012489138
MANEAL	0.317326137	0.613950515	0	0
YRDC	0.590378025	0.821072166	-0.078002436	0.012489138
C1orf122	0.639011412	0.848659705	0.0740006	0.059323408
MTF1	0.446698429	0.732258464	0.60006949	0.0405897
INPP5B	0.529572104	0.792083035	-0.078002559	0.043711985
SF3A3	0.49221723	0.764671933	-0.372459397	0.048660688
FHL3	0.366732341	0.662427026	0.70122276	0.047364823
UTP11	0.385320619	0.672627364	0.574074195	0.056201125
POU3F1	0.013252098	0.482449908	1069.223306	0.018733707
RRAGC	0.33906784	0.641882794	0.662253932	0.054905259
AL139260-1	0.317326137	0.612995618	0	0
MYCBP	0.62869824	0.828662502	0.533944963	0.023682412
AL139260-3	0.317326137	0.613257812	0	0
RHBDL2	0.317326112	0.611965712	0	0
AKIRIN1	0.621270868	0.835765031	0.017189025	0.07858767
NDUFS5	0.590225616	0.815708914	-0.158639328	0.106542897
MACF1	0.311667776	0.628538946	-0.288026467	0.284604698
PABPC4	0.605462803	0.828845381	0.128265632	0.153525082
AL365277-1	0.317326061	0.609901041	0	0
HPCAL4	0.317326061	0.61989817	0	0
PPIE	0.090561958	0.610034373	-2.39993051	0.018733707
BMP8B	0.317324516	0.616036347	1067.302792	0.004948704
AL033527-3	0.317326137	0.612995618	0	0
AL033527-5	0.317326137	0.612231157	0	0
TRIT1	0.081843506	0.610684707	-1068.301309	0.009366854
MYCL	0.533876544	0.789037128	-1.078002436	0.009366854
MFSD2A	0.617741778	0.844575691	0.292140831	0.014315557
CAP1	0.216505099	0.620295876	-0.427949591	0.192290908
PPT1	0.597126209	0.824925815	-0.116216359	0.195703921
RLF	0.598204341	0.826491204	-0.167723624	0.100443682
AL050341-2	0.533876642	0.792597715	-0.078002436	0.006244569
ZMPSTE24	0.611271767	0.822105592	-0.270647562	0.046834268
COL9A2	0.543729153	0.811866592	0.260177091	0.04241612
SMAP2	0.383053084	0.679454754	0.191374528	0.407230612
ZFP69B	0.533876444	0.782726319	-0.078002436	0.006244569
ZFP69	0.533876546	0.795434182	-0.078002436	0.006244569
AL603839-3	0.317326061	0.614110656	0	0
EXO5	0.590378004	0.816012874	0.921997564	0.009366854
AL603839-2	0.317326048	0.61749073	0	0
ZNF684	0.156349971	0.613244072	-1066.716346	0.003122285
RIMS3	0.317324254	0.62421511	1066.638344	0.003122285
NFYC-AS1	0.533876573	0.787483619	-1.078002436	0.009366854
NFYC	0.33369794	0.636387527	-0.894777873	0.025891485
CITED4	0.485286667	0.777198579	0.641172755	0.033049265
CTPS1	0.294266646	0.617362595	-1.662964972	0.012489139
SLFNL1-AS1	0.317326086	0.610589272	0	0
SLFNL1	0.317323905	0.616698897	1066.638344	0.003122285
SCMH1	0.590378035	0.819272634	-0.662964972	0.015611423
AC093151-3	0.317326137	0.61597843	0	0
HIVEP3	0.165607257	0.615237178	-0.842600787	0.07234311
FOXJ3	0.340049415	0.629754277	-0.680755319	0.051782972
RIMKLA	0.317326137	0.610506576	0	0
PPCS	0.477770262	0.776355436	0.346775008	0.093551171
CCDC30	0.317323932	0.628910461	-1.078002436	0.009366854
PPIH	0.649513245	0.848331452	-0.493040046	0.021855991
AC098484-2	0.317326137	0.614646305	0	0
YBX1	0.599287444	0.829039559	0.047149543	0.383625554
P3H1	0.536542056	0.80803672	-0.39993051	0.028100561
C1orf50	0.156349686	0.611866856	-1067.716346	0.006244569
AC098484-1	0.317326061	0.613247202	0	0
TMEM269	0.317326137	0.612309171	0	0
SVBP	0.388841037	0.68329067	-0.493040032	0.065567976
ERMAP	0.517831823	0.795884291	0.337034917	0.065567975
AL512353-1	0.533876487	0.791420239	-0.078002436	0.006244569
ZNF691	0.294266684	0.624468101	-1.662964972	0.012489139
SLC2A1	0.69449031	0.86749062	0.506959954	0.015611422
SLC2A1-AS1	0.317326137	0.613444808	0	0
EBNA1BP2	0.428262353	0.724796076	-0.81496812	0.024978276
CFAP57	0.31732616	0.620819931	0	0
TIE1	0.317326137	0.612837099	0	0
AL139289-2	0.317326112	0.618280798	0	0
ELOVL1	0.519966068	0.800032867	0.243925636	0.056201123
MED8	0.518355878	0.792080203	-0.341036899	0.034345131
SZT2	0.161218547	0.61683476	-1.247927473	0.0405897
HYI	0.63592497	0.849756517	0.05621022	0.039293835
PTPRF	0.317326137	0.614816754	0	0
KDM4A	0.590378032	0.821400002	-0.662964972	0.015611423
KDM4A-AS1	0.317324201	0.627855012	-0.078002436	0.006244569
ST3GAL3	0.162953056	0.618619433	-2.078002436	0.015611423
AL451062-1	0.317326023	0.611585338	0	0
AL357079-1	0.317326137	0.614110656	0	0
IPO13	0.156349817	0.612649332	-1066.716346	0.003122285
DPH2	0.484696228	0.771920223	0.931731106	0.016789909
ATP6V0B	0.654017744	0.857034452	-0.055210624	0.312940038
B4GALT2	0.317324228	0.623874294	1066.638344	0.003122285
CCDC24	0.590378004	0.817468203	0.921997564	0.009366854
AL139220-2	0.317326112	0.613648675	-1066.716346	0.003122285
DMAP1	0.230498296	0.622877108	1.023809345	0.039293834
ERI3	0.294266641	0.620692509	-1.662964972	0.012489139
RNF220	0.465279081	0.746049203	-0.559550016	0.029926981
TMEM53	0.317324174	0.626145833	1066.638344	0.003122285
ARMH1	0.579333979	0.820200028	0.337035028	0.043711985
RPS8	0.573425855	0.814310898	0.058548836	1.098477857
PLK3	0.003738728	0.241196692	1.066401463	0.202188296
TCTEX1D4	0.317326137	0.609496873	0	0
BTBD19	0.073212963	0.611965712	1.658963101	0.0405897
PTCH2	0.375441202	0.66265212	-1.078002436	0.018733708
EIF2B3	0.617859692	0.82940817	-0.078002559	0.043711985
HECTD3	0.294266587	0.624069435	-1.662964972	0.012489139
UROD	0.574110292	0.810695584	0.506959954	0.031222845
ZSWIM5	0.317326162	0.612930514	0	0
HPDL	0.317326137	0.614739993	0	0
MUTYH	0.15634973	0.61312141	-1067.716346	0.006244569
TOE1	0.317324147	0.621597411	-1.078002436	0.009366854
TESK2	0.533876609	0.7859094	-0.078002436	0.006244569
CCDC163	0.282499824	0.620005296	1.7639555	0.014315557
MMACHC	0.533876517	0.792533345	-0.078002436	0.006244569
PRDX1	0.470472942	0.751875685	0.223556348	0.227725143
AKR1A1	0.07643435	0.606593886	0.546794243	0.228222658
NASP	0.37244308	0.668011362	-0.315630285	0.189989896
CCDC17	0.081917781	0.620354573	1068.223306	0.009366853
GPBP1L1	0.029486121	0.530994548	-1.56342948	0.059323413
TMEM69	0.564672715	0.821070336	-0.078002436	0.024978277
IPP	0.317326086	0.613252507	-1066.716346	0.003122285
MAST2	0.590378025	0.820953429	-0.078002436	0.012489138
PIK3R3	0.506314311	0.783491219	0.921997564	0.018733708
POMGNT1	0.649513182	0.848239558	-0.493040046	0.021855991
LURAP1	0.31732601	0.613950515	-1066.716346	0.003122285
RAD54L	0.317326162	0.613126715	0	0
LRRC41	0.446698485	0.747930008	0.440449984	0.042416119
UQCRH	0.089867672	0.612160176	0.523258264	0.230579608
NSUN4	0.689335241	0.869965925	-0.078002438	0.031222846
FAAH	0.317326086	0.614110656	0	0
MKNK1-AS1	0.533876513	0.784139954	-0.078002436	0.006244569
MKNK1	0.098448582	0.608418637	-0.500886331	0.256473621
MOB3C	0.223497253	0.619659268	-1.256305175	0.030574913
ATPAF1	0.660438696	0.854742726	-0.078002436	0.024978277
TEX38	0.317326061	0.612231157	0	0
EFCAB14-AS1	0.31732601	0.609229525	0	0
EFCAB14	0.046957353	0.59880942	-1.338625278	0.063624184
CYP4A22-AS1	0.317324362	0.614987971	1066.638344	0.003122285
TAL1	0.4881602	0.780539904	-0.319752557	0.096556074
AL135960-1	0.617859734	0.837971468	0.144389903	0.0405897
STIL	0.590378025	0.818346589	0.921997564	0.009366854
CMPK1	0.573058874	0.818125287	0.203445027	0.083005828
SLC5A9	0.317326137	0.611861946	0	0
AL109659-2	0.317326086	0.613240942	0	0
SPATA6	0.088534633	0.610589272	-0.692244083	0.162657153
AGBL4	0.317326099	0.611033716	0	0
BEND5	0.425600442	0.705685727	-0.078002436	0.006244569
ELAVL4	0.375441309	0.67519657	-1.078002436	0.018733708
AL592182-2	0.317326035	0.615751982	0	0
FAF1	0.428262359	0.718870375	-0.81496812	0.024978276
CDKN2C	0.443274768	0.733287819	0.921997564	0.018733708
LINC01562	0.317326137	0.610671969	0	0
RNF11	0.400264459	0.695621438	0.729352438	0.03434513
AL162430-2	0.317326086	0.618280798	0	0
TTC39A	0.317326137	0.61313438	0	0
EPS15	0.55621204	0.809395871	-0.078002683	0.125952512
AC104170-2	0.31732455	0.618405336	1066.638344	0.003122285
AC104170-1	0.317326035	0.611560855	0	0
OSBPL9	0.429318276	0.722691158	0.473814811	0.066098533
NRDC	0.53145901	0.802032253	-0.189808818	0.195385223
AL050343-1	0.317326086	0.614441918	0	0
AL050343-2	0.31732615	0.611200176	0	0
RAB3B	0.317326086	0.616890924	0	0
TXNDC12	0.41623856	0.71124976	-0.415942099	0.063624179
KTI12	0.474674767	0.762900537	1.292140831	0.011193273
TXNDC12-AS1	0.31732615	0.616527803	0	0
BTF3L4	0.152880748	0.615237178	-0.81496835	0.074934837
ZFYVE9	0.156349653	0.6115965	-1067.716346	0.006244569
CC2D1B	0.649513262	0.856204577	-0.078002582	0.018733707
AL513218-1	0.317326035	0.604118655	0	0
ORC1	0.31732615	0.611526795	0	0
PRPF38A	0.636414629	0.844432095	-0.016960937	0.056083745
TUT4	0.095472108	0.6115965	-0.639055401	0.171345588
GPX7	0.443274742	0.73712517	0.921997564	0.018733708
SHISAL2A	0.590377997	0.817551592	0.921997564	0.009366854
COA7	0.672001819	0.862136684	0.029406965	0.018085775
ZYG11B	0.400264505	0.698045003	-0.467557501	0.050487107
ECHDC2	0.468748887	0.758925173	-0.412085059	0.0564664
SCP2	0.549840003	0.799700452	-0.173675762	0.094199102
CPT2	0.294266622	0.619652551	-1.662964972	0.012489139
AL606760-2	0.317326137	0.611700266	0	0
C1orf123	0.611271782	0.826786266	0.144389903	0.0405897
AL606760-3	0.317326112	0.61597843	-1066.716346	0.003122285
MAGOH	0.655388116	0.852172234	0.091922504	0.053078837
AL606760-1	0.317326124	0.617745502	0	0
LRP8	0.428262424	0.733998793	-0.689949986	0.023682411
AL355483-4	0.317326061	0.609799378	0	0
LINC01771	0.317326086	0.610671969	0	0
AC119428-2	0.590378007	0.81591396	-0.662964972	0.015611423
NDC1	0.590378018	0.821719182	0.921997564	0.009366854
YIPF1	0.518355926	0.802678056	-0.078002438	0.031222846
DIO1	0.317326137	0.613257812	0	0
HSPB11	0.656628805	0.85980076	0.18277034	0.054905258
LRRC42	0.188048281	0.621384441	1.921997564	0.015611423
TMEM59	0.565119743	0.818864322	-0.074380229	0.211580633
TCEANC2	0.649513171	0.841650007	-0.493040046	0.021855991
AL357673-1	0.317326073	0.616678663	0	0
AL357673-2	0.317326061	0.609229525	0	0
CYB5RL	0.533876573	0.7937344	-0.078002436	0.006244569
MRPL37	0.156349905	0.612649332	-1067.716346	0.006244569
SSBP3	0.317324201	0.623723204	-1.078002436	0.009366854
SSBP3-AS1	0.317326137	0.618873701	0	0
ACOT11	0.156349905	0.612837099	-1066.716346	0.003122285
TTC4	0.533876542	0.786709457	-1.078002436	0.009366854
PARS2	0.317324362	0.621897725	1066.638344	0.003122285
DHCR24	0.317326124	0.614415185	0	0
USP24	0.019542165	0.504679389	-2.146669294	0.048660693
PRKAA2	0.317326086	0.609766611	0	0
DAB1	0.317326061	0.607363883	0	0
DAB1-AS1	0.317326061	0.590906634	0	0
OMA1	0.410087313	0.711737183	-0.558026001	0.041768186
MYSM1	0.600408569	0.825159854	0.130966232	0.111636951
JUN	1.53E-13	1.15E-09	1.059946826	1.389786464
AC105277-1	0.317326112	0.618963306	0	0
LINC01358	0.317324308	0.62421511	1066.638344	0.003122285
FGGY	0.649513266	0.857245236	-0.078002582	0.018733707
AL035416-1	0.317326162	0.609799378	0	0
NFIA	0.097827826	0.614709781	-1.215506068	0.049956555
TM2D1	0.50000514	0.790021831	-0.370276587	0.069458113
AC099791-2	0.533876532	0.789807337	-0.078002436	0.006244569
PATJ	0.317323798	0.625093055	1066.638344	0.003122285
L1TD1	0.317326099	0.613252507	0	0
USP1	0.428624645	0.728041655	-0.519339492	0.036819483
DOCK7	0.501207241	0.786992802	-0.078002533	0.056201122
ANGPTL3	0.317326061	0.611407873	0	0
AC103923-1	0.31732615	0.618143776	0	0
ATG4C	0.306727185	0.62851697	0.622437341	0.065567979
ALG6	0.375441407	0.677374008	-0.919960501	0.017437843
ITGB3BP	0.294266613	0.618701787	-1.662964972	0.012489139
EFCAB7	0.533876563	0.787028034	-1.078002436	0.009366854
PGM1	0.084891302	0.610589272	-1067.716346	0.006244569
RAVER2	0.31732615	0.613960256	0	0
JAK1	0.341278259	0.641781616	-0.422494511	0.120473264
AL357078-3	0.317326086	0.613633207	0	0
AL357078-1	0.317326162	0.613648675	0	0
AK4	0.533876645	0.788553971	-0.078002436	0.006244569
DNAJC6	0.317326137	0.613950515	0	0
LEPROT	0.16780746	0.618619433	-0.611687498	0.128044216
LEPR	0.533876497	0.782925854	-1.078002436	0.009366854
AL513493-1	0.317326061	0.61495776	0	0
PDE4B	0.542454558	0.789019459	-0.156973228	0.180857801
AL590783-1	0.317326061	0.619054392	0	0
AL139147-1	0.317326086	0.618791347	0	0
TCTEX1D1	0.590378018	0.820257324	0.921997564	0.009366854
WDR78	0.31732615	0.616446919	0	0
MIER1	0.542058833	0.797632127	-0.193620383	0.084566968
SLC35D1	0.317324308	0.622567792	-1.263074158	0.010280064
SERBP1	0.301289054	0.634597314	-0.354939336	0.187632935
GADD45A	0.168439752	0.613288017	1.276949435	0.03982439
GNG12-AS1	0.317326086	0.618977013	0	0
DIRAS3	0.317326086	0.612231157	0	0
WLS	0.144460512	0.614709781	-1.515214165	0.029926981
DEPDC1	0.317326151	0.614619572	0	0
LRRC7	0.317326061	0.612678579	-1066.716346	0.003122285
LRRC40	0.673526542	0.868158199	-0.078002436	0.024978277
SRSF11	0.421648681	0.72091233	-0.24079188	0.258710694
AL353771-1	0.317326086	0.612938949	0	0
ANKRD13C	0.670098621	0.859066821	-0.39993051	0.028100561
HHLA3	0.357591756	0.656985066	0.506959954	0.015611422
CTH	0.156399249	0.629140924	1067.638344	0.006244569
ZRANB2-AS1	0.317326073	0.618838769	0	0
ZRANB2	0.227750294	0.61988027	-0.426581544	0.202361653
NEGR1	0.317326061	0.620492766	0	0
LRRIQ3	0.317326137	0.61311828	0	0
FPGT	0.64951324	0.852621954	-0.078002582	0.018733707
FPGT-TNNI3K	0.317325984	0.614270797	-1066.716346	0.003122285
TNNI3K	0.317326061	0.612309171	0	0
AC093158-1	0.317326112	0.61495776	0	0
CRYZ	0.156349774	0.612309171	-1067.716346	0.006244569
TYW3	0.228894736	0.623723204	0.946306571	0.047364822
ACADM	0.485994288	0.780388045	-0.415633196	0.053609393
RABGGTB	0.547426626	0.802488423	-0.270647749	0.093668551
MSH4	0.317326086	0.614559574	0	0
ST6GALNAC3	0.653566938	0.85344292	0.056749005	0.04774748
AC104458-1	0.317326086	0.612231157	0	0
PIGK	0.375441272	0.662501682	-1.078002436	0.018733708
AK5	0.317326137	0.609799378	0	0
AC118549-1	0.171374547	0.614646305	-1.300395043	0.031222846
USP33	0.537418043	0.807137343	-0.266063883	0.104096514
MIGA1	0.365233145	0.657085687	-0.662965083	0.046834268
NEXN-AS1	0.317326124	0.614586307	0	0
NEXN	0.557823165	0.811275523	0.506959954	0.015611422
FUBP1	0.385658376	0.670644682	-0.492719148	0.085628079
DNAJB4	7.48E-05	0.017346303	1.341586273	0.293051357
GIPC2	0.590378025	0.821502871	-0.078002436	0.012489138
AC103591-3	0.11108825	0.611116412	0.922350975	0.08783715
IFI44L	1.45E-10	1.94E-07	1.291773176	0.575653208
IFI44	0.018487144	0.49928198	0.921997792	0.166307472
TTLL7	0.317326112	0.614110656	0	0
AL359504-2	0.317326073	0.614586307	0	0
PRKACB	0.129749327	0.614646305	-1.160018678	0.048660689
SAMD13	0.317326086	0.615235949	0	0
RPF1	0.388252218	0.674124113	0.725087624	0.039293835
GNG5	0.044089076	0.592751552	0.641388536	0.235885553
SPATA1	0.509832868	0.777463749	-0.998516332	0.014315558
CTBS	0.147298156	0.612574718	-0.814315474	0.090786104
SSX2IP	0.156350102	0.612995618	-1066.716346	0.003122285
C1orf52	0.077549656	0.611630561	-1.628908482	0.036819482
BCL10	0.152059714	0.615515368	0.803876719	0.079883548
DDAH1	0.317326137	0.611969194	0	0
ZNHIT6	0.070476696	0.609711478	-1.481946751	0.045538405
ODF2L	0.601504359	0.826014536	0.215616598	0.074672096
AL049597-2	0.317324496	0.620945641	1066.638344	0.003122285
SH3GLB1	0.145440094	0.613244072	0.634208256	0.150374807
SELENOF	0.385903405	0.680529489	-0.429945382	0.100708953
HS2ST1	0.509578721	0.779591661	-0.493040046	0.021855991
AL121989-1	0.317326099	0.618667595	0	0
LMO4	0.354757878	0.655323726	-0.437553383	0.099795746
LINC01364	0.317326061	0.610697446	0	0
PKN2	0.13770811	0.61624265	-0.466425006	0.233145893
GTF2B	0.620203804	0.836522321	-0.247927473	0.053078839
KYAT3	0.649513224	0.842283585	-0.493040046	0.021855991
RBMXL1	0.486034947	0.766237517	0.506959968	0.046834269
GBP3	0.271295785	0.625150905	0.921997564	0.037467416
GBP1	0.635496588	0.848654816	0.282407921	0.039824388
GBP2	0.025653473	0.538643315	1.306663932	0.08783716
GBP4	0.267696449	0.62421511	0.860842266	0.045538404
AC099063-4	0.317323852	0.618753443	1066.638344	0.003122285
GBP5	0.578708025	0.816179384	0.506959954	0.015611422
LRRC8B	0.162953073	0.612787323	-2.078002436	0.015611423
LRRC8C-DT	0.317324013	0.625150905	-1.263074158	0.010280064
LRRC8C	0.035433122	0.59087355	-1.285888887	0.072343107
AC099568-2	0.317324093	0.628716115	-0.078002436	0.006244569
LRRC8D	0.280863087	0.63109049	0.925354375	0.040207044
AL391497-1			0	0
ZNF326	0.65444344	0.862235784	-0.050267029	0.104571116
ZNF644	0.123674941	0.611116412	-0.780403713	0.104627078
CDC7	0.317326086	0.616150828	-1066.716346	0.003122285
SETSIP	0.317326061	0.618529873	0	0
BTBD8	0.462421194	0.758511044	-0.904769108	0.022386546
AC104836-1	0.317326086	0.614924495	0	0
GLMN	0.60887518	0.828396157	-0.203020575	0.029926981
RPAP2	0.053274156	0.607659827	-1.359449834	0.06427211
GFI1	0.31732615	0.610097159	0	0
EVI5	0.602709171	0.829108823	0.101698436	0.085745459
RPL5	0.030892445	0.555338636	-0.400362802	0.578694097
FAM69A	0.165978261	0.619225566	2.118907499	0.017437843
MTF2	0.640605571	0.852021979	-0.078002481	0.093668554
TMED5	0.43878082	0.732825912	-0.354854227	0.105922939
CCDC18	0.211486616	0.617026787	0.71415554	0.076761259
DR1	0.513722535	0.785299433	-0.219213256	0.095760252
FNBP1L	0.072434936	0.609379276	-1.29689478	0.058027544
BCAR3	0.162952896	0.610999655	-2.078002436	0.015611423
AL109613-1	0.317326086	0.614559574	0	0
DNTTIP2	0.438866135	0.727155764	-0.426942217	0.082240518
GCLM	0.167356942	0.619654172	1.506959954	0.024978276
ABCD3	0.673526519	0.859781247	-0.078002436	0.024978277
CNN3	0.317326086	0.612309171	0	0
ALG14	0.317325984	0.613257812	-1066.716346	0.003122285
TMEM56	0.317326086	0.615235949	0	0
AC092802-1	0.317326086	0.614739993	0	0
RWDD3	0.16163248	0.612649332	-1066.716346	0.003122285
AC092802-2			0	0
PTBP2	0.078446401	0.607860455	-1.885357433	0.028100562
DPYD	0.130708098	0.613453243	-1.078002582	0.056201122
SNX7	0.375441317	0.67019644	-1.078002436	0.018733708
FRRS1	0.188048276	0.618046206	1.921997564	0.015611423
AGL	0.05043368	0.59731012	-2.662964972	0.021855992
AC118553-1	0.317326137	0.6173859	0	0
SLC35A3	0.561457015	0.816232638	0.120656369	0.064272113
AC118553-2	0.53387653	0.787907839	-0.078002436	0.006244569
MFSD14A	0.533876508	0.788198904	-0.078002436	0.006244569
SASS6	0.590378018	0.817244308	-0.078002436	0.012489138
TRMT13	0.563919123	0.81924492	-0.38013497	0.059853962
LRRC39	0.317326137	0.613950515	0	0
DBT	0.193462593	0.620005296	-1.559550016	0.023682411
RTCA-AS1	0.317326086	0.61716265	0	0
RTCA	0.562950872	0.801628459	0.375415343	0.051782974
CDC14A	0.574266624	0.82181251	0.225322426	0.034875685
EXTL2	0.146482621	0.616036347	-2.274912376	0.017437842
AC104506-1	0.317326086	0.61461304	0	0
SLC30A7	0.576360517	0.821840616	0.248344954	0.065981152
DPH5	0.649513225	0.85175618	-0.493040046	0.021855991
AC093157-2	0.317326188	0.612015857	0	0
AC093157-1	0.156349927	0.612649332	-1066.716346	0.003122285
RNPC3	0.060632807	0.607102947	-0.929822474	0.113846032
AMY2B	0.282500331	0.625150905	1.7639555	0.014315557
AL355306-2	0.317326112	0.614753373	0	0
PRMT6	0.333697916	0.62650798	1.506959954	0.012489138
VAV3	0.317326113	0.61463565	0	0
SLC25A24	0.628585964	0.828043823	0.319244681	0.03617155
AL359258-2	0.317323932	0.618619433	1066.638344	0.003122285
FAM102B	0.627750955	0.836966529	-0.102311534	0.062976247
HENMT1	0.367965517	0.677125504	1.118907499	0.020560127
PRPF38B	0.044630746	0.600519947	-0.480164417	0.368575714
STXBP3	0.668873154	0.872934116	0.04374687	0.117350977
AL449266-1	0.317326137	0.612390014	0	0
GPSM2	0.050433725	0.600841078	-2.662964972	0.021855992
CLCC1	0.492582068	0.766160866	0.438846809	0.045538404
WDR47	0.29426666	0.625014055	-1.662964972	0.012489139
TAF13	0.08828276	0.615886608	1.845139627	0.029926982
AL356488-3	0.590378011	0.820142443	-0.078002436	0.012489138
TMEM167B	0.563919036	0.817257474	0.023809345	0.051782972
AL356488-2	0.317326137	0.614559574	0	0
KIAA1324	0.081917849	0.62038326	1068.223306	0.009366853
SARS	0.49797938	0.790802793	-0.351281398	0.059206029
CELSR2	0.590378025	0.821252674	-0.078002436	0.012489138
PSRC1	0.448387728	0.745342764	-0.412085059	0.0564664
SORT1	0.108464264	0.609514794	-0.78789286	0.103565974
PSMA5	0.159462889	0.614255045	-1.078002438	0.046834268
ATXN7L2	0.317326137	0.614649784	0	0
CYB561D1	0.533876507	0.785931883	-1.078002436	0.009366854
AMIGO1	0.317326137	0.61036113	0	0
GPR61	0.317326112	0.612231157	0	0
GNAI3	0.608045713	0.834245859	-0.111404485	0.134819335
GNAT2	0.317326061	0.614270797	0	0
AMPD2	0.603563775	0.827127376	0.311552502	0.050487109
AL355310-2	0.317326073	0.618925357	0	0
GSTM4	0.097307327	0.612488153	-1.146669294	0.058027547
GSTM2	0.15370394	0.614676516	-0.748978054	0.098499874
GSTM1	0.317326073	0.611015267	0	0
AC000032-1	0.16691504	0.613244072	-1066.716346	0.003122285
GSTM5	0.533876593	0.782455317	-0.078002436	0.006244569
GSTM3	0.530567416	0.798160307	-0.199031773	0.105392379
CSF1	0.317323878	0.628538946	-0.078002436	0.006244569
AHCYL1	0.132984932	0.614110656	-0.82420281	0.08848509
STRIP1	0.689335023	0.869653479	0.243925636	0.028100561
AL160006-1	0.317326086	0.615235949	0	0
ALX3	0.317326099	0.612649332	0	0
KCNC4	0.533876566	0.786094772	-0.078002436	0.006244569
RBM15-AS1	0.317326124	0.613210687	0	0
RBM15	0.375441282	0.663980311	-1.078002436	0.018733708
SLC16A4	0.317326061	0.61312141	-1066.716346	0.003122285
AL355488-1	0.156349817	0.611700266	-1067.716346	0.006244569
LAMTOR5	0.673344898	0.869555	-0.121418655	0.086128116
CD53	0.600434555	0.826049481	0.091297615	0.312649301
AL360270-1	0.317326124	0.614619572	0	0
LRIF1	0.587562506	0.824725312	-0.2360445	0.023682411
AL360270-3	0.590377983	0.812058541	0.921997564	0.009366854
DRAM2	0.677815693	0.871016014	-0.027994548	0.105392381
CEPT1	0.523575081	0.794367648	-0.290783626	0.084832248
AL355816-1	0.317326112	0.613247202	0	0
AL355816-2	0.317326112	0.614987971	-1066.716346	0.003122285
DENND2D	0.189469518	0.623564978	1.260177091	0.033049266
CHI3L2	0.317326061	0.613959736	-1066.716346	0.003122285
OVGP1	0.317326086	0.618529873	0	0
WDR77	0.521262522	0.798032901	0.460879648	0.053609393
ATP5PB	0.425980441	0.711708899	-0.435652595	0.085480173
C1orf162	0.277567869	0.62421511	-0.340969863	0.227839989
TMIGD3	0.011190234	0.404842175	0.533791669	0.440050633
ADORA3	0.442439922	0.733663505	-0.285264504	0.167547389
RAP1A	0.640387839	0.839372354	0.126140669	0.158471252
LINC01160	0.317326061	0.614739993	0	0
INKA2	0.317326112	0.616094265	0	0
DDX20	0.252986959	0.616036347	-1.919960501	0.014315558
KCND3	0.317326086	0.61756254	0	0
CTTNBP2NL	0.516031964	0.794857203	-0.195449737	0.173052085
WNT2B	0.584745975	0.823243733	0.047015697	0.029926981
AL354760-1	0.317326061	0.612995618	0	0
ST7L	0.274074273	0.622267478	-1.078002582	0.028100561
CAPZA1	0.587017003	0.81338601	0.152100732	0.192846908
MOV10	0.556943856	0.820669257	-0.292821704	0.017437842
AL603832-1	0.317324335	0.616698897	1066.638344	0.003122285
RHOC	0.674944375	0.866191674	0.081616985	0.033049264
PPM1J	0.317326099	0.614619572	0	0
LINC01356	0.533876568	0.794257992	-0.078002436	0.006244569
AL390729-1	0.028607357	0.548094738	2.268234645	0.037997969
SLC16A1	0.162953009	0.614255045	-2.078002436	0.015611423
SLC16A1-AS1	0.173440112	0.619869659	-1.2360445	0.036171549
AL357055-3	0.78034384	0.925310615	0.586446204	0.008070988
LRIG2	0.653576125	0.864195072	0.03778463	0.045538405
MAGI3	0.649513282	0.855635341	-0.078002582	0.018733707
PHTF1	0.162953012	0.618139313	-2.078002436	0.015611423
RSBN1	0.468748879	0.750085408	-0.453093179	0.057379611
AL137856-1	0.317326124	0.619225566	0	0
PTPN22	0.018429693	0.567086848	3.023809345	0.029926981
AP4B1-AS1	0.533876619	0.778135222	-0.078002436	0.006244569
BCL2L15	0.317326137	0.613453243	0	0
AP4B1	0.649513234	0.849715883	-0.078002582	0.018733707
DCLRE1B	0.156349894	0.613244072	-1067.716346	0.006244569
HIPK1-AS1	0.65002288	0.84610127	-0.413553796	0.011193273
HIPK1	0.395893777	0.701793362	-0.494264203	0.069868753
OLFML3	0.310179743	0.627528774	-0.494410215	0.110578388
SYT6	0.407398114	0.712715479	-0.531420385	0.051782973
AL121999-1	0.317326086	0.612470858	0	0
TRIM33	0.081918462	0.610034373	-1.166182361	0.064272116
BCAS2	0.020374908	0.474787547	1.410832018	0.102035332
DENND2C	0.425600061	0.702496771	-0.078002436	0.006244569
NRAS	0.584745893	0.817301661	0.047015697	0.029926981
CSDE1	0.403585964	0.697292459	-0.299676629	0.145982109
SIKE1	0.212684875	0.620520413	0.871216545	0.05490526
SLC22A15	0.31732614	0.612620085	0	0
ATP1A1	0.627440593	0.840444885	-0.103485245	0.08665866
AL390066-1	0.317326137	0.611198856	0	0
CD58	0.497979245	0.772094821	-0.38013497	0.059853962
PTGFRN	0.105886457	0.609686007	2.243925636	0.018733708
TTF2	0.096017258	0.608755089	-1.39993051	0.043711984
TRIM45	0.317323878	0.627781213	1066.638344	0.003122285
AL358072-1	0.317326086	0.613959736	0	0
MAN1A2	0.645837634	0.844405775	0.195406258	0.066098533
GDAP2	0.074455847	0.609666046	-1.662965083	0.037467415
WDR3	0.375441344	0.670212529	-1.078002436	0.018733708
SPAG17	0.317326086	0.61467957	0	0
WARS2	0.590378018	0.821075593	0.921997564	0.009366854
WARS2-IT1	0.317326086	0.61461304	0	0
AL359915-2	0.533876556	0.781217224	-0.078002436	0.006244569
ZNF697	0.317326086	0.612470858	0	0
PHGDH	0.31732455	0.628092162	1066.638344	0.003122285
NOTCH2	0.62719823	0.846883999	-0.168850319	0.058027542
SEC22B	0.603563781	0.830564877	-0.141865324	0.058558097
NBPF26	0.590378031	0.81809569	-0.078002436	0.012489138
LINC00623	0.428262417	0.722694716	-0.81496812	0.024978276
FCGR1B	0.133496156	0.614619572	-0.533250633	0.204780059
AC244453-3	0.317326086	0.613474688	0	0
AC244453-2	0.100269061	0.610034373	1.729352438	0.028100561
FAM72B	0.081843506	0.609229525	-1068.301309	0.009366854
SRGAP2C	0.104499959	0.612390014	-0.455628689	0.302188391
SRGAP2-AS1	0.533876601	0.783934154	-0.078002436	0.006244569
AC244021-1	0.694114304	0.867568918	-0.300395043	0.0405897
AC244021-2	0.317326061	0.61467957	0	0
AL592494-3	0.317324389	0.619904887	1066.638344	0.003122285
AC239800-2	0.156349839	0.613244072	-1067.716346	0.006244569
AC239800-3	0.518356062	0.787403825	0.658963101	0.024978277
AC239798-2	0.607722687	0.827295457	0.438846809	0.045538404
HIST2H3PS2	0.317326086	0.615479689	0	0
FAM72C	0.317326137	0.610697446	0	0
AC245595-1	0.317326137	0.613257812	0	0
AC246785-3	0.317326124	0.614709781	0	0
NBPF15	0.375441415	0.677208071	-0.919960501	0.017437843
LINC01632	0.317326162	0.612454868	0	0
FP700111-1	0.589946249	0.822404643	0.403545059	0.02992698
SRGAP2B	0.001538987	0.134057073	-1.034281521	0.271603428
FAM72D	0.533876634	0.788080569	-0.078002436	0.006244569
AC245014-3	0.09491577	0.612959761	1.18503188	0.053078836
NBPF20	0.533876551	0.785159712	-0.078002436	0.006244569
GPR89A	0.557823102	0.799189061	0.506959954	0.015611422
PDZK1	0.317326112	0.609883121	0	0
CD160	0.317326061	0.613799595	0	0
RNF115	0.155327389	0.614897762	-0.947682105	0.061797763
POLR3C	0.162953075	0.618619433	-2.078002436	0.015611423
NUDT17	0.533876607	0.785637145	-1.078002436	0.009366854
PIAS3	0.590378028	0.820831945	-0.662964972	0.015611423
ANKRD35	0.590378011	0.813887418	0.921997564	0.009366854
ITGA10	0.317326086	0.613453243	0	0
PEX11B	0.533876502	0.787372865	-1.078002436	0.009366854
RBM8A	0.401353763	0.684379982	-0.354592529	0.103565967
LIX1L-AS1	0.317323932	0.619904887	1066.638344	0.003122285
LIX1L	0.344268094	0.647896368	0.921997418	0.028100561
ANKRD34A	0.081917804	0.619401835	1068.223306	0.009366853
POLR3GL	0.639011485	0.855560634	0.243925636	0.056201123
TXNIP	0.471101732	0.754367335	-0.177666973	0.423573417
NBPF10	0.474674574	0.762650774	1.292140831	0.011193273
NOTCH2NL	0.518355959	0.795947193	-0.237621943	0.033049265
AC239799-2	0.317326162	0.609799378	0	0
NBPF12	0.081843549	0.611492735	-1068.193899	0.008718921
PRKAB2	0.590378004	0.816509304	-0.662964972	0.015611423
AC242426-2	0.689335066	0.871105869	-0.078002438	0.031222846
FMO5	0.294266677	0.617566087	-1.662964972	0.012489139
CHD1L	0.146482539	0.614255045	-2.274912376	0.017437842
LINC00624	0.156349796	0.612470858	-1067.716346	0.006244569
BCL9	0.533876672	0.789115827	-0.078002436	0.006244569
ACP6	0.53387657	0.784910093	-1.078002436	0.009366854
GPR89B	0.156349949	0.613252507	-1066.716346	0.003122285
AC239803-2	0.317326137	0.613257812	0	0
NBPF11	0.647350893	0.851125623	0.337035028	0.021855993
PPIAL4G	0.317326124	0.613388119	0	0
NBPF14	0.711336839	0.879182561	0.05621022	0.039293835
NUDT4B	0.317324389	0.61526739	1066.638344	0.003122285
PDE4DIP	0.15450394	0.61296289	-1.027221671	0.05490526
AC239802-2	0.317326137	0.610671969	0	0
NBPF9	0.162953137	0.615269002	-2.078002436	0.015611423
AC245297-3	0.595484422	0.831136679	-0.00642974	0.137620408
AC245297-2	0.31732601	0.612837099	-1066.716346	0.003122285
NBPF19	0.225979873	0.62427296	-1.39993051	0.021855992
FCGR1A	0.453878203	0.734924918	-0.141371942	0.452368946
HIST2H2BF	0.070277825	0.608338927	0.639910494	0.210871772
AC243772-2	0.49332129	0.772735777	-0.717592079	0.028631115
HIST2H3D	0.156350036	0.613648675	-1066.716346	0.003122285
AC239868-3	0.576990691	0.82461308	0.178992965	0.020560127
HIST2H2AA4	0.001182327	0.125211238	2.473305727	0.064272126
HIST2H4B	0.188048286	0.619230662	1.921997564	0.015611423
AC239868-2	0.317323878	0.631462006	-0.078002436	0.006244569
HIST2H2BE	0.400481433	0.706129948	0.343321264	0.159506898
HIST2H2AC	0.579333994	0.80842706	0.337035028	0.043711985
HIST2H2AB	0.533876479	0.786413348	-0.078002436	0.006244569
BOLA1	0.609973376	0.826794337	-0.078002436	0.012489138
SF3B4	0.543720989	0.811650967	0.506959954	0.031222845
OTUD7B	0.317326086	0.613240942	0	0
VPS45	0.12007586	0.613877968	-1.338775259	0.04241612
PLEKHO1	0.35251636	0.642644221	-0.319752382	0.193112186
ANP32E	0.609098843	0.827750506	-0.047856111	0.087571874
CA14	0.317326124	0.616121055	0	0
APH1A	0.401426426	0.704327012	-0.537434141	0.059323409
C1orf54	0.518512326	0.787683804	0.299118041	0.086128113
CIART	0.317323959	0.62406402	1066.638344	0.003122285
MRPS21	0.016133689	0.466928764	0.889414267	0.171490952
PRPF3	0.373252203	0.656367313	-0.797177697	0.033049266
RPRD2	0.289395613	0.626212419	-0.857886199	0.042416119
TARS2	0.649513267	0.854904518	-0.078002582	0.018733707
ECM1	0.156399249	0.614987971	1067.638344	0.006244569
FALEC	0.081917781	0.618795687	1068.223306	0.009366853
AL356356-1	0.096674578	0.603782989	2.403545059	0.020560126
ADAMTSL4	0.563919053	0.817645659	0.438846809	0.045538404
MCL1	3.28E-06	0.001347432	1.084692332	0.499988992
ENSA	0.609954729	0.83719063	-0.152153325	0.096142908
GOLPH3L	0.294266706	0.618619433	-1.662964972	0.012489139
HORMAD1	0.317326035	0.612652394	0	0
CTSS	0.046637827	0.598700481	-0.450135807	0.404261685
CTSK	0.474674858	0.752702795	1.292140831	0.011193273
ARNT	0.529572105	0.79286209	-0.406515998	0.049308621
SETDB1	0.492544641	0.774648323	-0.519339492	0.036819483
CERS2	0.027535767	0.510901067	-3.001144557	0.026804697
AL590133-2	0.317326086	0.61650687	0	0
ANXA9	0.317326162	0.616628457	0	0
MINDY1	0.443274685	0.72058722	0.921997564	0.018733708
PRUNE1	0.156349927	0.613950515	-1066.716346	0.003122285
BNIPL	0.590378038	0.821577565	0.257548775	0.011193274
C1orf56	0.216286716	0.620295876	-0.656235029	0.094729658
CDC42SE1	0.611281287	0.838039064	0.129501812	0.185013206
MLLT11	0.574110288	0.825062179	-0.078002582	0.037467414
GABPB2	0.3807891	0.659080317	0.701881271	0.042416118
SEMA6C	0.317326112	0.614441918	0	0
TNFAIP8L2	0.683578135	0.870044917	-0.078002533	0.056201122
SCNM1	0.627198093	0.838687492	-0.136918878	0.057379609
LYSMD1	0.317326086	0.612995618	-1066.716346	0.003122285
VPS72	0.375441273	0.664956021	-1.078002436	0.018733708
PIP5K1A	0.671441654	0.862041124	0.026989927	0.064802663
PSMD4	0.239305962	0.622248225	-0.818258949	0.054905259
AL391069-2	0.317324228	0.625014055	1066.638344	0.003122285
ZNF687	0.294266656	0.623868879	-1.662964972	0.012489139
PI4KB	0.518355887	0.795481486	-0.341036899	0.034345131
RFX5	0.42826241	0.722600853	-0.81496812	0.024978276
AL391069-1	0.317326073	0.617343711	0	0
AL391069-3	0.333697973	0.628997761	1.506959954	0.012489138
SELENBP1	0.230498195	0.626066833	1.023809345	0.039293834
PSMB4	0.586696265	0.826642659	0.286254044	0.064272114
POGZ	0.467939494	0.758014083	-0.30939878	0.113728651
CGN	0.31732615	0.619225566	0	0
TUFT1	0.317324362	0.619647455	1066.638344	0.003122285
SNX27	0.102519615	0.613598859	-0.890122475	0.091076826
AL391335-1	0.31732412	0.620157684	1066.638344	0.003122285
MRPL9	0.428262481	0.730350508	-0.591495016	0.022769201
OAZ3	0.317326137	0.612995618	0	0
TDRKH	0.317325997	0.613252507	-1066.716346	0.003122285
TDRKH-AS1	0.317326137	0.61597843	0	0
AL589765-6	0.31732615	0.609648125	0	0
THEM4	0.443353407	0.740237177	0.561586995	0.028631115
S100A10	0.590378018	0.816986198	0.921997564	0.009366854
S100A11	0.017751367	0.477524305	0.419659294	0.679604608
TCHH	0.588131874	0.829807947	0.178992965	0.020560127
FLG-AS1	0.081917781	0.618619433	1068.223306	0.009366853
HRNR	0.317326061	0.61495776	0	0
FLG	0.317326061	0.620098987	0	0
FLG2	0.317326124	0.612649332	0	0
S100A9	0.014132538	0.434686323	0.939878272	0.356066732
S100A8	0.130427094	0.614130857	0.713965991	0.273617259
S100A6	0.000794094	0.100818938	2.834705565	0.106536143
S100A4	0.011572853	0.402190757	1.524625492	0.126045382
S100A13	0.649513313	0.85239015	0.506959954	0.015611422
S100A1	0.317326137	0.611488717	0	0
AL162258-2	0.317323852	0.618619433	1066.638344	0.003122285
CHTOP	0.253045028	0.620692509	-0.81496812	0.049956552
SNAPIN	0.635924989	0.850428821	0.05621022	0.039293835
ILF2	0.617859706	0.82939191	-0.13589612	0.044625195
INTS3	0.561305795	0.820529719	-0.078002438	0.062445691
SLC27A3	0.345644851	0.645875169	0.506959954	0.015611422
GATAD2B	0.343110672	0.638545596	-0.721881428	0.048012755
AL358472-5	0.590378017	0.816346422	0.921997564	0.009366854
DENND4B	0.316744562	0.627528774	0.537960328	0.091607369
CRTC2	0.42756344	0.724007895	0.532442499	0.03617155
SLC39A1	0.621872242	0.829694576	-0.008140784	0.064537389
AL358472-4	0.333697922	0.629108831	1.506959954	0.012489138
AL358472-3	0.317326162	0.612652394	0	0
CREB3L4	0.474674885	0.766131072	1.292140831	0.011193273
JTB	0.480104418	0.772175532	0.306856689	0.120886435
AL358472-2	0.317326137	0.614987971	0	0
RAB13	0.499324545	0.789535108	0.438846809	0.045538404
RPS27	1.29E-05	0.004172446	0.463629945	1.349924629
NUP210L	0.317323959	0.626066833	1066.638344	0.003122285
TPM3	0.396359212	0.694452951	-0.204918273	0.286903211
C1orf43	0.511031828	0.790041667	0.337035249	0.087423978
UBAP2L	0.338237529	0.64005449	-0.676457534	0.047099545
HAX1	0.575868403	0.819670265	-0.232662139	0.063241525
ATP8B2	0.533876475	0.784701565	-0.078002436	0.006244569
IL6R-AS1	0.365016905	0.651233942	0.962287964	0.028631116
IL6R	0.533361499	0.791095449	-0.22959578	0.129074807
SHE	0.533876494	0.790860956	-0.078002436	0.006244569
AL162591-2	0.317326162	0.611700266	0	0
TDRD10	0.317324335	0.619401835	1066.638344	0.003122285
UBE2Q1	0.133925239	0.617721724	-1.662964972	0.024978277
CHRNB2	0.317326188	0.613247202	0	0
ADAR	0.656418204	0.856136493	0.021656992	0.196234466
KCNN3	0.317326162	0.610957286	0	0
PMVK	0.513331757	0.796436557	-0.300395043	0.0405897
AL451085-1	0.073802087	0.60842812	1.265210194	0.061680382
PBXIP1	0.608875063	0.82681788	-0.203020575	0.029926981
PYGO2	0.232949924	0.623723204	1.403545059	0.023682411
AL451085-2	0.533876516	0.788405476	-0.078002436	0.006244569
SHC1	0.649513256	0.852350543	-0.078002582	0.018733707
CKS1B	0.536938166	0.793960237	-0.493040046	0.021855991
FLAD1	0.343292551	0.63166869	0.887394374	0.033049265
ZBTB7B	0.637040494	0.841654206	0.243925636	0.028100561
DCST2	0.317324174	0.614987971	1066.638344	0.003122285
DCST1-AS1	0.317326162	0.614255045	0	0
ADAM15	0.081843474	0.608541615	-1068.301309	0.009366854
EFNA4	0.533876511	0.777610114	-1.078002436	0.009366854
EFNA3	0.317326112	0.614586307	0	0
SLC50A1	0.65145066	0.850230498	0.023809345	0.051782972
DPM3	0.341185851	0.634663824	-0.756074364	0.040589699
KRTCAP2	0.403134123	0.70262392	-0.450711773	0.083005829
TRIM46	0.156399226	0.614987971	1067.638344	0.006244569
THBS3	0.333697952	0.62146002	1.506959954	0.012489138
MTX1	0.43602595	0.724563539	-0.791462736	0.016524633
GBA	0.375441175	0.659742909	-1.078002436	0.018733708
FAM189B	0.432987419	0.720290494	-1.078002436	0.009366854
SCAMP3	0.576990599	0.82134385	-0.432954439	0.02550883
CLK2	0.518355909	0.801664495	0.243925636	0.028100561
HCN3	0.59037801	0.808416155	0.921997564	0.009366854
PKLR	0.317326086	0.619406932	0	0
FDPS	0.579334012	0.821453489	-0.247927473	0.053078839
RUSC1-AS1	0.533876554	0.796890626	-0.078002436	0.006244569
RUSC1	0.590378018	0.820179602	-0.078002436	0.012489138
ASH1L	0.017176025	0.463170908	-0.80184179	0.211817923
ASH1L-AS1	0.156349763	0.61109509	-1067.716346	0.006244569
MSTO1	0.649513256	0.856398601	-0.078002582	0.018733707
YY1AP1	0.561305773	0.821319084	0.142113801	0.058027542
DAP3	0.442627707	0.732746394	-0.470858907	0.069220822
GON4L	0.366921713	0.662487031	-0.419458508	0.121534368
SYT11	0.391044636	0.681844818	-0.797177697	0.033049266
RIT1	0.600158675	0.834317622	0.243925636	0.056201123
KHDC4	0.480272652	0.7627329	-0.339765506	0.06179776
ARHGEF2	0.311241797	0.626031194	-0.753812869	0.048660688
AL355388-2	0.317326086	0.614987971	0	0
SSR2	0.162380492	0.614649784	0.530607674	0.159001805
UBQLN4	0.443274716	0.733552054	0.921997564	0.018733708
LAMTOR2	0.640534153	0.843486029	0.02873667	0.105894953
MEX3A	0.317326137	0.61597843	0	0
SEMA4A	0.566418773	0.820848851	0.393812058	0.019264262
SLC25A44	0.375155625	0.677012524	-1.078002436	0.009366854
PMF1	0.344268089	0.641850709	0.921997418	0.028100561
BGLAP	0.317326137	0.62049562	0	0
PAQR6	0.317326124	0.612837099	0	0
SMG5	0.053586115	0.572278492	1.658963101	0.0405897
TMEM79	0.317326086	0.614559574	-1066.716346	0.003122285
GLMP	0.518355834	0.794396276	0.658963101	0.024978277
CCT3	0.230368793	0.622567792	-0.679216594	0.078587675
TSACC	0.317326112	0.612733238	0	0
C1orf61	0.317326137	0.613247202	0	0
MEF2D	0.479422993	0.75770402	0.405148118	0.064272109
AL365181-1	0.317324577	0.617026787	1066.638344	0.003122285
IQGAP3	0.317326073	0.614104124	-1066.716346	0.003122285
NAXE	0.673526585	0.866570119	-0.078002436	0.024978277
GPATCH4	0.53426747	0.784631527	-0.519597061	0.041120254
AL590666-3	0.317326137	0.615515368	0	0
ISG20L2	0.718812318	0.894288682	-0.037712036	0.03799797
RRNAD1	0.22266251	0.619652551	1.144389903	0.031222846
MRPL24	0.375441326	0.675429893	-1.078002436	0.018733708
HDGF	0.289395523	0.62427296	-0.857886199	0.042416119
PRCC	0.574110426	0.82132183	0.506959954	0.031222845
ARHGEF11	0.624366875	0.829018652	0.345092525	0.055435812
ETV3	0.51333169	0.795193082	0.506959954	0.031222845
FCRL2	0.317326124	0.611959585	0	0
CD1D	0.649513276	0.853217438	0.506959954	0.015611422
AL138899-1	0.317326061	0.600009217	0	0
OR10K1	0.317326061	0.618861514	0	0
MNDA	0.467387351	0.752185043	0.184567922	0.347739345
IFI16	0.173916805	0.612968195	-0.29610228	0.424263768
AIM2	0.702626652	0.874074847	-0.078002436	0.024978277
OR10J1	0.317326162	0.61461304	0	0
DUSP23	0.314011462	0.628538946	0.76999443	0.043711983
SLAMF8	0.197125237	0.619998579	-1.300395043	0.031222846
AL590560-1	0.317324013	0.628092162	1066.638344	0.003122285
VSIG8	0.590377979	0.805369634	0.921997564	0.009366854
AL590560-2	0.156399272	0.615886608	1067.638344	0.006244569
TAGLN2	0.28801535	0.624818914	0.952320359	0.037997969
LINC01133	0.317326035	0.61296289	0	0
PIGM	0.225979918	0.623413888	-1.39993051	0.021855992
IGSF8	0.156349817	0.613257812	-1067.716346	0.006244569
ATP1A2	0.317326161	0.615404871	0	0
AL121987-2	0.317326138	0.61674337	0	0
PEA15	0.171196548	0.616300568	-0.95247175	0.053078839
DCAF8	0.513331675	0.787543038	-0.493040046	0.043711983
AL139011-2	0.317326137	0.598026372	0	0
AL139011-1	0.317326137	0.618280798	0	0
PEX19	0.443274702	0.730777927	0.921997564	0.018733708
COPA	0.293677663	0.623506576	-0.497180646	0.113728649
NCSTN	0.513331682	0.783575415	-0.493040046	0.043711983
VANGL2	0.317326137	0.61461304	0	0
CD84	0.586114948	0.8224488	-0.10486452	0.294234333
AL121985-1	0.317326112	0.608480247	0	0
CD48	0.055937729	0.609569058	2.641172755	0.023682412
CD244	0.317326112	0.612004718	0	0
F11R	0.649513267	0.856533437	-0.078002582	0.018733707
TSTD1	0.64951325	0.853976076	0.321888233	0.016524632
USF1	0.536938204	0.797510732	-0.493040046	0.021855991
ARHGAP30	0.357414436	0.642902299	-0.567064634	0.07193247
NECTIN4	0.317326137	0.610512725	0	0
KLHDC9			0	0
PFDN2	0.417252835	0.715920292	-0.442259121	0.064272114
NIT1	0.271046496	0.622439921	0.895012564	0.042416119
DEDD	0.649513246	0.854403289	-0.078002582	0.018733707
UFC1	0.629816051	0.84139116	0.107094039	0.115937728
USP21	0.161632461	0.612390014	-1066.716346	0.003122285
PPOX	0.649513302	0.857723096	0.506959954	0.015611422
B4GALT3	0.344268147	0.626066833	0.921997418	0.028100561
ADAMTS4	0.590378017	0.81536787	0.921997564	0.009366854
NDUFS2	0.197315383	0.618964047	-0.706034012	0.087423982
FCER1G	0.58509409	0.825273856	-0.009786348	0.578600217
APOA2			0	0
TOMM40L	0.375155982	0.673003984	-1.078002436	0.009366854
NR1I3	0.317324093	0.620005296	1066.638344	0.003122285
PCP4L1	0.317326137	0.611700266	0	0
MPZ	0.649513251	0.858569725	0.506959954	0.015611422
SDHC	0.522780162	0.791983287	0.299118041	0.086128113
CFAP126	0.317326061	0.618708992	0	0
AL592295-4	0.317326137	0.613453243	-1066.716346	0.003122285
AL592295-3	0.317326112	0.608357027	0	0
FCGR2A	0.506231716	0.789016427	-0.125214466	0.3799542
HSPA6	1.05E-06	0.000452162	1.526456301	0.604064144
FCGR3A	0.643192512	0.843466936	-0.023195493	0.793688866
FCGR3B	0.00407822	0.270910408	4.164490602	0.062222649
FCGR2B	0.649513235	0.853086356	-0.078002582	0.018733707
DUSP12	0.144394153	0.614646305	1.059501118	0.049956554
AL359541-1	0.033497401	0.600189292	2.729352438	0.024978277
ATF6	0.125397013	0.614586307	-0.673143781	0.12542197
OLFML2B	0.411671477	0.709079786	-0.412335086	0.067659673
NOS1AP	0.161632497	0.613799595	-1066.716346	0.003122285
C1orf226	0.317326137	0.612613388	0	0
SPATA46	0.31732601	0.605187302	0	0
UHMK1	0.268287817	0.622567792	-0.602978259	0.088219815
AL596325-1	0.317326086	0.612678579	0	0
UAP1	0.443274681	0.722269781	0.921997564	0.018733708
DDR2	0.317326099	0.612004718	0	0
HSD17B7	0.036887759	0.595400801	1.182770617	0.084832251
RGS4	0.317326112	0.61597843	0	0
RGS5	0.317326086	0.61467957	0	0
RGS5-1	0.590377987	0.810497714	0.921997564	0.009366854
NUF2	0.317326086	0.614987971	-1066.716346	0.003122285
PBX1	0.533876585	0.786211131	-1.078002436	0.009366854
AL357568-1	0.317326035	0.616196179	0	0
AL356441-1	0.31732404	0.627086677	-0.078002436	0.006244569
MGST3	0.521123202	0.801306714	0.231461442	0.148604348
ALDH9A1	0.619251532	0.833698773	0.284567507	0.049956554
TMCO1	0.271429064	0.622567792	-0.624625793	0.090311506
AL451074-2	0.188048251	0.614646305	1.921997564	0.015611423
UCK2	0.533876474	0.788037501	-1.078002436	0.009366854
AL358115-1	0.317326137	0.620492766	0	0
FAM78B	0.317326162	0.614739993	0	0
POGK	0.492544563	0.77248863	-0.56342936	0.037467416
TADA1	0.533876436	0.78639783	-0.078002436	0.006244569
DUSP27	0.317326061	0.612678579	-1066.716346	0.003122285
AL451050-2	0.317324201	0.620354573	1066.638344	0.003122285
POU2F1	0.111463367	0.613244072	-1.338775259	0.04241612
CD247	0.317326137	0.608042395	0	0
CREG1	0.130422263	0.612807852	0.386248291	0.33035238
AL031733-2	0.31732601	0.613950515	-1066.716346	0.003122285
RCSD1	0.04990868	0.602661407	0.561634503	0.282923661
MPZL1	0.666582338	0.864527205	0.031294321	0.184485199
ADCY10	0.317326099	0.614246881	0	0
Z99943-1	0.317326137	0.610506576	0	0
MPC2	0.504849914	0.790249948	-0.223659414	0.204369429
DCAF6	0.367058844	0.662497585	-0.433104979	0.096673464
GPR161	0.165978031	0.621625703	2.118907499	0.017437843
TIPRL	0.51835586	0.797526093	-0.408143262	0.035258341
SFT2D2	0.207364293	0.621211998	0.444863876	0.200333923
TBX19	0.100269081	0.61495776	1.729352438	0.028100561
AL023755-1	0.317326086	0.611560855	0	0
XCL1	0.317326137	0.61756254	0	0
ATP1B1	0.621872123	0.830403978	0.065169015	0.062976248
NME7	0.333697946	0.63347684	1.506959954	0.012489138
BLZF1	0.314011436	0.627397626	0.76999443	0.043711983
CCDC181	0.317326061	0.607363883	0	0
SLC19A2	0.443274681	0.727305809	0.921997564	0.018733708
AL021068-1	0.156349817	0.613240942	-1067.716346	0.006244569
C1orf112	0.689335222	0.866100543	0.243925636	0.028100561
SELL	0.272177281	0.625355289	-0.840374824	0.055435811
METTL18	0.156349817	0.613247202	-1067.716346	0.006244569
SCYL3	0.574110406	0.820966169	0.18503188	0.034345129
KIFAP3	0.375441344	0.671928753	-1.078002436	0.018733708
GORAB	0.443274698	0.733114599	0.921997564	0.018733708
FMO4	0.533876593	0.784510151	-0.078002436	0.006244569
PRRC2C	0.099468269	0.609782994	-0.438444371	0.317388657
MYOCOS	0.156399249	0.623723204	1067.638344	0.006244569
VAMP4	0.225979858	0.620661569	-1.39993051	0.021855992
METTL13	0.29426658	0.619659268	-1.662964972	0.012489139
DNM3	0.590378004	0.821368178	-0.078002436	0.012489138
DNM3OS	0.317326035	0.613257812	0	0
PIGC	0.465279056	0.746738194	-0.662964972	0.031222846
SUCO	0.357351152	0.648159013	-0.616884732	0.053609392
AL031599-1	0.317326162	0.61650687	0	0
TNFSF18	0.317326137	0.615623432	0	0
TNFSF4	0.317326086	0.614270797	0	0
AL645568-1	0.188048278	0.619904887	1.921997564	0.015611423
PRDX6	0.570245476	0.807539598	0.229389476	0.071047238
SLC9C2	0.156349927	0.609799378	0	0
KLHL20	0.162953037	0.61312141	-2.078002436	0.015611423
CENPL	0.27511223	0.628021579	1.243925636	0.021855992
DARS2	0.156349861	0.612464628	-1067.716346	0.006244569
GAS5-AS1	0.156399249	0.615886608	1067.638344	0.006244569
ZBTB37	0.590628201	0.822619191	-0.188312474	0.081709961
RC3H1	0.645837495	0.852814944	-0.128783455	0.073638968
AL121983-1	0.105886597	0.609551137	2.243925636	0.018733708
RABGAP1L	0.594443982	0.824738829	0.226345743	0.123891341
Z99127-1	0.317326086	0.614739993	0	0
CACYBP	0.573029327	0.821329252	0.25441681	0.132289971
MRPS14	0.090561987	0.611935013	-2.39993051	0.018733707
KIAA0040	0.694490304	0.864347696	0.506959954	0.015611422
TNR	0.317326112	0.613950515	0	0
COP1	0.653567036	0.852986304	0.337035028	0.043711985
AL590723-1	0.317326061	0.612620085	0	0
AL359265-3	0.317324228	0.621725282	1066.638344	0.003122285
ASTN1	0.31732601	0.612620085	-1066.716346	0.003122285
BRINP2	0.31732601	0.613257812	-1066.716346	0.003122285
LINC01645	0.317326061	0.61597843	0	0
SEC16B	0.317326061	0.614281778	-1066.716346	0.003122285
RASAL2-AS1	0.317326162	0.612678579	0	0
RASAL2	0.41668582	0.712182578	-0.509690446	0.058675477
C1orf220	0.969418402	0.977342405	-0.078002436	0.006244569
AL449106-1	0.317326112	0.61461304	0	0
RALGPS2	0.232861179	0.621597411	-0.740129635	0.069220823
ANGPTL1	0.317326035	0.613950515	-1066.716346	0.003122285
FAM20B	0.081843474	0.610697446	-1068.301309	0.009366854
TOR3A	0.430849314	0.731553517	-0.466055037	0.033049266
ABL2	0.474452902	0.768743041	0.416003611	0.082715105
SOAT1	0.57746274	0.815250373	0.190175035	0.164333162
AXDND1	0.31732404	0.614987971	1066.638344	0.003122285
TOR1AIP2	0.25880821	0.621384441	-0.551148725	0.105657659
AL353708-3	0.166915046	0.613950515	-1066.716346	0.003122285
TOR1AIP1	0.602582741	0.837231747	-0.178142888	0.071164616
AL353708-1	0.275112092	0.617366142	1.243925636	0.021855992
CEP350	0.001035748	0.10436436	-1.44686366	0.151963933
QSOX1	0.492544547	0.770153687	-0.56342936	0.037467416
LHX4	0.590377997	0.815343609	0.921997564	0.009366854
ACBD6	0.002802449	0.203197399	-3.559550016	0.037997968
XPR1	0.485286545	0.777751263	0.641172755	0.033049265
KIAA1614	0.317326061	0.61597843	0	0
AL162431-2	0.317326086	0.610019645	0	0
KIAA1614-AS1	0.317326086	0.614236683	0	0
STX6	0.61038718	0.82745316	-0.108677423	0.085745461
MR1	0.600564673	0.826792074	-0.149069235	0.074169519
IER5	3.13E-09	2.75E-06	1.244622101	0.778623858
GLUL	0.153724758	0.613453243	0.237980237	0.802991058
RNASEL	0.649513224	0.851759727	-0.078002582	0.018733707
RGS16	0.000767504	0.082155358	1.141782136	0.340299988
LINC01686	0.333697966	0.63347684	1.506959954	0.012489138
NPL	0.648744825	0.844731032	-0.006158029	0.125421986
DHX9	0.370575349	0.670139175	-0.520013344	0.073638974
SMG7	0.574110264	0.819304547	-0.078002582	0.037467414
NCF2	0.3189041	0.624700974	0.630682142	0.07711847
ARPC5	0.587187987	0.827324366	0.060099396	0.272230419
RGL1	0.587797625	0.818210801	0.192961302	0.055701089
TSEN15	0.64951323	0.849837944	-0.493040046	0.021855991
EDEM3	0.244611802	0.621897725	-0.683639792	0.075465396
FAM129A	0.199893513	0.619015702	-0.693965568	0.091607376
RNF2	0.574110379	0.8198514	0.506959954	0.031222845
TRMT1L	0.574110243	0.81486597	0.506959954	0.031222845
SWT1	0.156349817	0.612620085	-1067.716346	0.006244569
IVNS1ABP	0.640447459	0.845987258	-0.086124749	0.103275255
AL078644-2	0.317326061	0.612493875	0	0
PRG4	0.317326137	0.613648675	0	0
TPR	0.618307515	0.842588719	0.089682505	0.16135875
ODR4	0.031960947	0.581357142	-1.662964972	0.049956554
OCLM	0.317323959	0.622439921	1066.638344	0.003122285
AL596220-1	0.317326061	0.612085562	0	0
PDC	0.317324093	0.618405336	1066.638344	0.003122285
AL096803-3	0.317326099	0.613090836	0	0
PTGS2	0.005299629	0.27891974	1.979803413	0.106162756
PACERR	0.780343837	0.932096217	0.586446204	0.008070988
PLA2G4A	0.604797689	0.829980563	-0.051017538	0.056731678
ERVMER61-1	0.317326137	0.612620085	0	0
LINC01351			0	0
RGS18	0.657137134	0.857418186	0.015603978	0.111848824
AL390957-1	0.317326061	0.613648675	0	0
AL136987-1	0.53387651	0.792560529	-0.078002436	0.006244569
RGS1	0.004137676	0.237707285	0.428630009	0.966965877
RGS13	0.317326137	0.611700266	0	0
AL136454-1	0.317324496	0.626735667	1066.638344	0.003122285
RGS2	0.000892732	0.107754587	0.950413737	0.428426309
UCHL5	0.050433712	0.599620779	-2.662964972	0.021855992
TROVE2	0.582061161	0.8161164	-0.078002601	0.078587678
GLRX2	0.614565746	0.827283262	0.407424364	0.037467415
CDC73	0.585360937	0.827266884	0.134251007	0.067394397
B3GALT2	0.31732601	0.613257812	-1066.716346	0.003122285
ASPM	0.515407883	0.793907106	-0.185664122	0.012991714
ZBTB41	0.246439851	0.624468101	-0.9259994	0.043711985
DENND1B	0.590378018	0.818700968	-0.263074158	0.013402348
NEK7	0.437967237	0.721225078	-0.508201499	0.043977261
PTPRC	0.336541572	0.633130227	-0.146301691	0.684877185
AL157402-2	0.317326061	0.61624265	-1066.716346	0.003122285
MIR181A1HG	0.286547985	0.622505984	0.578018894	0.091489979
LINC00862	0.317326112	0.612470858	0	0
ZNF281	0.518356002	0.786635351	-0.341036899	0.034345131
KIF14	0.317324201	0.621384441	1066.638344	0.003122285
DDX59	0.162952947	0.615886608	-2.078002436	0.015611423
AL445483-1	0.317326162	0.610060228	0	0
CAMSAP2	0.612150156	0.826392104	-0.15918662	0.046068958
INAVA	0.317326099	0.613384026	0	0
KIF21B	0.649513277	0.850206288	-0.078002582	0.018733707
AL358473-1	0.533876552	0.778988397	-0.078002436	0.006244569
TMEM9	0.162953011	0.617226732	-2.078002436	0.015611423
PHLDA3	0.33369796	0.639029202	1.506959954	0.012489138
CSRP1	0.533876689	0.794103708	-0.078002436	0.006244569
AC096677-1	0.317326112	0.618046206	0	0
NAV1	0.496610433	0.774555939	-0.662964972	0.015611423
IPO9-AS1	0.156399249	0.617026787	1067.638344	0.006244569
IPO9	0.529572087	0.799924075	-0.336714932	0.048012756
SHISA4	0.317326099	0.614709781	-1066.716346	0.003122285
TIMM17A	0.380789177	0.684306521	0.701881271	0.042416118
RNPEP	0.653566936	0.851179535	0.337035028	0.043711985
AC099676-1	0.317326061	0.61461304	0	0
ELF3-AS1	0.317326086	0.618873701	0	0
ELF3	0.317326112	0.616094265	0	0
GPR37L1	0.317326112	0.613950515	0	0
ARL8A	0.203151582	0.618925357	-1.078002436	0.037467415
PTPN7	0.536938242	0.794688145	-0.493040046	0.021855991
UBE2T	0.317326086	0.614270797	-1066.716346	0.003122285
PPP1R12B	0.465279117	0.750900507	-0.559550016	0.029926981
KDM5B	0.673526538	0.864652641	-0.078002436	0.024978277
AC098934-4	0.317326137	0.617187532	0	0
PCAT6	0.317324254	0.620354573	1066.638344	0.003122285
RABIF	0.443274707	0.730414257	0.921997564	0.018733708
KLHL12	0.222662513	0.62115861	1.144389903	0.031222846
ADIPOR1	0.627198149	0.840326879	0.168780383	0.051782973
CYB5R1	0.296187352	0.627086677	-0.881092501	0.039293834
TMEM183A	0.531621768	0.795722644	0.438846809	0.045538404
PPFIA4	0.317326086	0.615235949	0	0
MYBPH	0.317326137	0.616628457	0	0
CHI3L1	0.344268002	0.628910461	0.921997418	0.028100561
CHIT1	0.317326137	0.612807852	0	0
LINC01353	0.317324469	0.623868879	-0.078002436	0.006244569
LINC01136	0.590378004	0.816805879	0.921997564	0.009366854
BTG2	0.291534893	0.624069435	0.243597066	0.54343914
ATP2B4	0.59004754	0.827425997	-0.047679641	0.050487107
ZC3H11A	0.590378011	0.817126739	0.921997564	0.009366854
ZBED6	0.333697933	0.629453044	1.506959954	0.012489138
SNRPE	0.440804317	0.74325714	0.425325906	0.074552178
SOX13	0.317326061	0.614739993	0	0
PPP1R15B	0.00632701	0.368996631	1.342813583	0.121534353
PIK3C2B	0.156349642	0.612470858	-1067.716346	0.006244569
MDM4	0.242302404	0.625368184	-0.398073378	0.207162457
LRRN2	0.317326137	0.618708992	0	0
AL512306-2	0.317323932	0.615886608	1066.638344	0.003122285
NFASC	0.317326112	0.618873701	0	0
CNTN2	0.317326061	0.617569635	0	0
TMEM81	0.317324093	0.61913522	1066.638344	0.003122285
RBBP5	0.649513302	0.853619039	-0.33499811	0.020560127
DSTYK	0.574110367	0.82349438	0.025412374	0.036171549
TMCC2	0.317324013	0.619647455	1066.638344	0.003122285
NUAK2	0.031691584	0.599152119	2.18277034	0.036171551
CDK18	0.100269081	0.612390014	1.729352438	0.028100561
MFSD4A	0.317326073	0.614110656	0	0
ELK4	0.228184987	0.620554317	-0.693848438	0.080414098
NUCKS1	0.20823277	0.618925357	-0.435024231	0.218478184
RAB29	0.166953062	0.615480418	-0.831219727	0.075465389
SLC41A1	0.294266706	0.620057276	-1.662964972	0.012489139
PM20D1	0.317326137	0.613453243	0	0
RAB7B	0.317326086	0.612995618	0	0
FAM72A	0.608875121	0.827981822	-0.078002441	0.028631116
SRGAP2	0.105520118	0.612160176	-0.253112619	0.786534644
IKBKE	0.499324497	0.791677425	0.304634085	0.047364823
C1orf147	0.317324308	0.61624265	1066.638344	0.003122285
AC244034-2	0.166960371	0.620354573	1068.008487	0.008070988
RASSF5	0.529572098	0.786606666	-0.440572598	0.049956554
EIF2D	0.673526535	0.865235253	-0.078002436	0.024978277
AL591846-2	0.317326073	0.617366142	0	0
MAPKAPK2	0.639914353	0.849187309	0.260177091	0.04241612
IL10	0.584745948	0.817126739	0.047015697	0.029926981
IL19	0.317326112	0.613240942	0	0
FCMR	0.317323959	0.616698897	1066.638344	0.003122285
PIGR	0.165977937	0.616036347	2.118907499	0.017437843
PFKFB2	0.332574962	0.634213826	0.559427528	0.07181255
YOD1	0.673526558	0.87066306	0.080039499	0.023682412
C4BPA	0.317326112	0.610506576	0	0
CD55	0.331545039	0.630838052	0.564377847	0.087954532
CR1	0.317324228	0.62421511	1066.638344	0.003122285
CD46	0.289701841	0.626542486	-0.428480412	0.147425867
MIR29B2CHG	0.129378637	0.612750533	0.459560564	0.289645317
CD34	0.317326086	0.611526795	0	0
AL356275-1	0.317324254	0.62427296	1066.638344	0.003122285
PLXNA2	0.23294969	0.619647455	1.403545059	0.023682411
TRAF3IP3	0.516153116	0.798822917	-0.337361993	0.072608383
C1orf74	0.317326086	0.614649784	-533.358173	0.001561142
IRF6	0.317326162	0.616150828	0	0
UTP25	0.649513224	0.850928129	-0.078002582	0.018733707
HHAT	0.317323932	0.631515299	-0.078002436	0.006244569
RCOR3	0.097307335	0.6115965	-1.146669294	0.058027547
TRAF5	0.294266633	0.618619433	-1.662964972	0.012489139
LINC00467	0.649513251	0.859596365	-0.078002582	0.018733707
RD3			0	0
SLC30A1	0.478724964	0.777299693	0.354367245	0.062976248
LPGAT1	0.497979316	0.784088713	-0.435622359	0.061149828
INTS7	0.533876533	0.783660425	-0.078002436	0.006244569
PPP2R5A	0.649513198	0.839448622	-0.493040046	0.021855991
AL360091-3	0.317323932	0.618405336	1066.638344	0.003122285
TMEM206	0.428262444	0.726747207	-0.493040046	0.021855991
NENF	0.627198121	0.841811564	-0.078002533	0.056201122
LINC01740	0.317326099	0.61364892	0	0
AC092803-2	0.2751125	0.62406402	1.243925636	0.021855992
ATF3	0.000156318	0.026005495	1.671854978	0.180294323
AL590648-3	0.317326086	0.614270797	0	0
BATF3	0.590047483	0.814737656	-0.308452464	0.055435812
NSL1	0.539698685	0.805784655	0.189109557	0.107218811
TATDN3	0.616266773	0.834773889	0.10994191	0.067924953
SPATA45	0.317326048	0.61156333	0	0
FLVCR1-DT	0.249438673	0.629140924	1.399298269	0.025480852
FLVCR1	0.662646194	0.857248122	-0.078002582	0.037467414
VASH2	0.317326086	0.614676516	0	0
ANGEL2	0.480272584	0.766885457	-0.442259121	0.064272114
RPS6KC1	0.617859741	0.840286833	0.010177178	0.042416119
PROX1	0.628698343	0.842084567	0.118907499	0.026804696
AL606537-1	0.317326112	0.608627721	0	0
SMYD2	0.649513172	0.844997894	0.506959954	0.015611422
PTPN14	0.231829116	0.619482998	-1.212215306	0.02992698
CENPF	0.588407705	0.823788192	-0.129286434	0.032868439
KCTD3	0.609973372	0.82430542	-0.078002436	0.012489138
ESRRG	0.317326048	0.613252507	-1066.716346	0.003122285
GPATCH2	0.631316856	0.843495733	-0.180473671	0.087954541
RRP15	0.594838118	0.830948259	0.18277034	0.054905258
TGFB2	0.590378018	0.821647995	0.089773169	0.011841206
LYPLAL1-DT	0.317324474	0.618494895	1067.302792	0.004948704
LYPLAL1	0.599770368	0.823643364	-0.300395043	0.0405897
AL360093-1	0.317326188	0.616094265	0	0
AC096642-1	0.317326061	0.61597843	-1066.716346	0.003122285
AL513283-1	0.317326112	0.60915315	0	0
ZC3H11B	0.317326086	0.616094265	0	0
EPRS	0.259307874	0.620945641	-0.778512164	0.057379611
BPNT1	0.317324201	0.623868879	-1.078002436	0.009366854
IARS2	0.560908782	0.815568805	-0.247927473	0.053078839
RAB3GAP2	0.188208312	0.614709781	-1.000399256	0.050487108
2-Mar	0.317326137	0.612807852	0	0
LINC01352	0.317326112	0.622110692	0	0
HLX-AS1	0.31732412	0.620554317	1066.638344	0.003122285
HLX	0.12513275	0.613244072	0.884395599	0.090138163
DUSP10	0.153358765	0.613604164	1.18277034	0.04241612
AL513314-2	0.156349839	0.612678579	-1066.716346	0.003122285
TAF1A	0.156349752	0.611560855	-1067.716346	0.006244569
TAF1A-AS1	0.317324254	0.616698897	1066.638344	0.003122285
MIA3	0.098080003	0.610470668	-0.700791791	0.140798626
AL592148-3	0.333697966	0.625976331	1.506959954	0.012489138
AIDA	0.469001148	0.765483234	0.246899691	0.167072783
BROX	0.53787022	0.795779886	-0.313404565	0.099147815
FAM177B	0.009514507	0.387331292	-1.54067762	0.100683519
AL392172-1	0.611271793	0.822795972	0.196097381	0.039941767
DISP1	0.111625811	0.613244072	-1.078002505	0.061680381
TLR5	0.352084679	0.645676824	-0.371869598	0.151196084
CAPN2	0.600175682	0.82248155	-0.263074158	0.013402348
TP53BP2	0.586554251	0.829930972	0.367357823	0.044242539
AC138393-3	0.317324389	0.623723204	1066.638344	0.003122285
FBXO28	0.171374556	0.616150828	-1.300395043	0.031222846
DEGS1	0.60688404	0.830244513	-0.042758775	0.161448183
NVL	0.628585926	0.836714085	0.319244681	0.03617155
CNIH4	0.43680648	0.72741771	0.4988791	0.057379611
WDR26	0.628375112	0.843711942	0.068111779	0.103065931
CNIH3	0.317324496	0.627528774	1066.638344	0.003122285
DNAH14	0.317326035	0.613240942	-1066.716346	0.003122285
LBR	0.409323144	0.698849677	-0.38687173	0.117116223
ENAH	0.317326137	0.61467957	0	0
SRP9	0.578353521	0.821105545	-0.243972619	0.086128111
EPHX1	0.33906779	0.629140924	0.662253932	0.054905259
AL591895-1	0.533876519	0.781217224	-1.078002436	0.009366854
TMEM63A	0.639011442	0.848618337	-0.016847187	0.061149827
PYCR2	0.380910281	0.676987916	0.658963101	0.049956554
SDE2	0.673526562	0.866120438	-0.078002436	0.024978277
AL512343-2	0.317323932	0.61624265	1066.638344	0.003122285
H3F3A	0.030373624	0.577283391	0.342296557	0.659618436
ACBD3	0.645837692	0.849263928	-0.003252623	0.070516684
ACBD3-AS1	0.317326061	0.608357027	0	0
LIN9	0.533876618	0.791593733	-0.078002436	0.006244569
PARP1	0.016855578	0.460133672	-1.44057297	0.07805713
ITPKB	0.29426665	0.619659268	-1.662964972	0.012489139
ITPKB-AS1	0.317323905	0.622439921	1066.638344	0.003122285
PSEN2	0.156349949	0.613598859	-1066.716346	0.003122285
COQ8A	0.317323932	0.629140924	-1.078002436	0.009366854
CDC42BPA	0.317326137	0.611700266	0	0
LINC01641	0.317326162	0.622025597	0	0
ZNF678	0.689335161	0.871838766	-0.078002438	0.031222846
SNAP47	0.590378024	0.819511797	-0.078002436	0.012489138
JMJD4	0.232949939	0.620063993	1.403545059	0.023682411
ARF1	0.659703157	0.861641353	0.08687117	0.150696045
C1orf35	0.542058797	0.796271825	0.300509267	0.071812548
MRPL55	0.59976894	0.823217446	0.114642567	0.04683427
GUK1	0.596676672	0.819824159	-0.205968817	0.105657658
IBA57	0.533876561	0.776450976	-1.078002436	0.009366854
OBSCN	0.317324174	0.618925357	1066.638344	0.003122285
AL353593-1	0.317326086	0.614559574	0	0
TRIM11	0.593225715	0.820939152	-0.493040046	0.021855991
TRIM17	0.317324362	0.617026787	1066.638344	0.003122285
HIST3H2A	0.178210822	0.615515368	0.817967332	0.090842046
HIST3H2BB	0.063962491	0.606852	1.04585599	0.100107453
RNF187	0.673526569	0.869711325	-0.078002436	0.024978277
RHOU	0.043342554	0.591680444	1.299118041	0.067394405
RAB4A	0.559494672	0.809610243	0.193070729	0.04332933
AL117350-1	0.317324201	0.617925216	1066.638344	0.003122285
CCSAP	0.351259075	0.650366389	-0.797177697	0.033049266
NUP133	0.081843452	0.60356269	-1068.301309	0.009366854
ABCB10	0.649513287	0.853630598	-0.078002582	0.018733707
TAF5L	0.556943654	0.806392091	-0.421319469	0.018351052
URB2	0.432987356	0.729692058	-1.078002436	0.009366854
LINC01736	0.519266628	0.790951756	0.198335067	0.199948729
GALNT2	0.616586478	0.833077085	-0.078002495	0.138441668
AL136988-2	0.317326048	0.614441918	0	0
AL136988-1	0.317326061	0.612678579	0	0
PGBD5	0.166914995	0.61461304	-1066.716346	0.003122285
COG2	0.465279051	0.748131	-0.662964972	0.031222846
C1orf198	0.317326137	0.614270797	0	0
TTC13	0.673526487	0.862337426	-0.337421443	0.027452629
ARV1	0.518356085	0.788535138	0.658963101	0.024978277
FAM89A	0.710012758	0.883047893	0.091922504	0.053078837
C1orf131	0.198566481	0.618843002	-1.051017538	0.04241612
GNPAT	0.274074297	0.625696859	-1.078002582	0.028100561
EXOC8	0.044006665	0.573855242	-1068.913256	0.014315558
SPRTN	0.428262392	0.721858355	-0.81496812	0.024978276
EGLN1	0.56353157	0.820585753	-0.283168239	0.060501894
AL445524-1	0.609973356	0.826052306	-0.078002436	0.012489138
TSNAX	0.266658456	0.62309999	-0.57483658	0.102270098
TSNAX-DISC1	0.317326086	0.612309171	0	0
DISC1	0.188649829	0.616698897	-0.855610097	0.059323407
SIPA1L2	0.149062565	0.614646305	-0.606209643	0.14300771
MAP10	0.590378011	0.818134109	0.921997564	0.009366854
NTPCR	0.52796363	0.789552074	0.523211553	0.039293835
PCNX2	0.677815663	0.870167755	-0.078002577	0.107218802
MAP3K21	0.590378024	0.81849157	0.921997564	0.009366854
SLC35F3	0.317326137	0.61461304	0	0
AL355472-1	0.590378031	0.820334895	0.589773169	0.010280064
COA6	0.311473443	0.619659268	-0.885357433	0.034345132
TARBP1	0.133925233	0.61526739	-1.662964972	0.024978277
IRF2BP2	0.067776482	0.608261321	-0.910989856	0.104213891
AL160408-2	0.317323878	0.622871692	1066.638344	0.003122285
AL160408-3	0.317326124	0.616036347	0	0
LINC01132	0.317326086	0.614475183	0	0
AL391832-2	0.317324228	0.620692509	1066.638344	0.003122285
AL391832-3	0.156399249	0.619401835	1067.638344	0.006244569
AL732292-2	0.317326137	0.614739993	0	0
TOMM20	0.69372055	0.87159837	-0.063740467	0.16109349
RBM34	0.590378025	0.819862902	-0.662964972	0.015611423
ARID4B	0.622246634	0.842394068	-0.071148559	0.172906726
GGPS1	0.486845195	0.778702884	0.337035028	0.021855993
TBCE	0.574266688	0.819548901	0.35034056	0.03357982
TBCE-1	0.649513315	0.861870256	-0.078002582	0.018733707
B3GALNT2	0.518356064	0.797894221	-0.237621943	0.033049265
LYST	0.060940944	0.609191338	-0.965020507	0.103065925
GPR137B	0.617859679	0.827872271	0.407424364	0.037467415
ERO1B	0.47872495	0.781096558	0.354367245	0.062976248
EDARADD	0.317326162	0.618198184	0	0
LGALS8	0.148415713	0.617362595	0.597807678	0.145982097
LGALS8-AS1	0.317326162	0.611492735	0	0
AL359921-2	0.317326137	0.610506576	0	0
AL359921-1	0.31732615	0.611894549	0	0
HEATR1	0.203151581	0.617230279	-1.078002436	0.037467415
ACTN2	0.317326112	0.61716265	0	0
MTR	0.344401724	0.637941911	-0.662724976	0.059206031
MTRNR2L11	0.317326048	0.618702935	0	0
AC093426-1	0.317326035	0.624019969	0	0
CHRM3	0.317326086	0.602390665	0	0
FH	0.375441273	0.667256197	-1.078002436	0.018733708
KMO	0.780343838	0.925890035	0.586446204	0.008070988
OPN3	0.533876526	0.777645031	-1.078002436	0.009366854
CHML	0.068070644	0.605122756	1.619913645	0.0530079
CEP170	0.269769256	0.620747442	-0.373178028	0.216090711
AL606534-1	0.317326086	0.614270797	0	0
AL606534-2	0.317326073	0.612454868	0	0
SDCCAG8	0.140406464	0.616698897	-0.461134786	0.235648237
AKT3	0.253045003	0.626365693	-0.81496812	0.049956552
AL591721-1	0.317326086	0.617921669	0	0
AL591885-1	0.317326035	0.614739993	0	0
ZBTB18	0.564672731	0.817249182	-0.39993051	0.028100561
ADSS	0.147033926	0.614345254	-1.416182166	0.033049266
CATSPERE	0.317326137	0.61657054	0	0
DESI2	0.465279112	0.757361585	-0.39993051	0.028100561
COX20	0.272857892	0.624468101	-0.50037285	0.118146808
HNRNPU	0.629524216	0.839341841	-0.029823863	0.505504726
BX323046-1	0.317326086	0.613247202	0	0
AL356512-1	0.304194324	0.671315433	534.865133	0.010927996
EFCAB2	0.189469464	0.618049754	1.260177091	0.033049266
KIF26B	0.590378011	0.819019496	0.921997564	0.009366854
SMYD3	0.608875299	0.82673667	0.533944963	0.023682412
AC118555-1	0.317326086	0.618280798	0	0
TFB2M	0.590378004	0.818911436	0.921997564	0.009366854
CNST	0.193462616	0.618221668	-1.559550016	0.023682411
SCCPDH	0.672001793	0.864124917	-0.078002582	0.018733707
AHCTF1	0.365233211	0.663400935	-0.628908482	0.046186335
ZNF670	0.590378011	0.815751077	0.921997564	0.009366854
ZNF669	0.64951324	0.849454172	-0.493040046	0.021855991
ZNF124	0.03031242	0.53744539	-1.662964972	0.049956554
AL390728-6	0.320694667	0.626866816	-0.629819902	0.066098536
AL390728-5	0.020185859	0.524181292	2.243925636	0.037467416
ZNF496	0.294266699	0.618753443	-1.662964972	0.012489139
NLRP3	0.085961588	0.611526795	-1.212215306	0.059853961
OR2B11	0.317326112	0.610999655	0	0
GCSAML	0.31732615	0.608755089	0	0
OR2C3	0.156399272	0.628716115	1067.638344	0.006244569
AL390860-1	0.317326112	0.612678579	0	0
TRIM58	0.533876631	0.791420239	-0.078002436	0.006244569
OR2L2	0.317326137	0.611492735	0	0
SH3BP5L	0.533876529	0.791252389	-1.078002436	0.009366854
ZNF672	0.314011453	0.627528774	0.76999443	0.043711983
ZNF692	0.649513265	0.854969204	-0.493040046	0.021855991
PGBD2	0.590378021	0.822631613	-0.448145879	0.014315558
SH3YL1	0.58694043	0.826187207	-0.078002582	0.037467414
ACP1	0.548090208	0.803107054	-0.312021811	0.061149827
ALKAL2	0.317326086	0.61273605	0	0
TMEM18	0.333697922	0.629613485	-0.974587626	0.026804695
MYT1L	0.317326086	0.614559574	0	0
EIPR1	0.294266543	0.618925357	-1.662964972	0.012489139
TRAPPC12	0.415442586	0.720327077	0.405148118	0.064272109
TRAPPC12-AS1	0.590377997	0.816012874	0.921997564	0.009366854
ADI1	0.471389959	0.762707608	-0.528752281	0.048660689
AC231981-1	0.156349883	0.613240942	-1066.716346	0.003122285
AC108488-1	0.533876525	0.795966715	-0.078002436	0.006244569
RNASEH1	0.608875022	0.825260913	-0.203020575	0.029926981
RNASEH1-AS1	0.533876574	0.779993263	-1.078002436	0.009366854
RPS7	0.607619658	0.826724478	0.052583652	0.733216974
LINC00487	0.317323878	0.617566087	1066.638344	0.003122285
NRIR	0.317323959	0.628092162	1066.638344	0.003122285
CMPK2	0.271295694	0.628538946	0.921997564	0.037467416
RSAD2	0.026517003	0.546313749	1.651873468	0.067394402
LINC00299	0.317326112	0.606135523	0	0
LINC01814	0.317326124	0.61311828	0	0
ID2-AS1	0.317326137	0.614270797	0	0
ID2	0.003611729	0.233115051	0.683002086	0.577122166
KIDINS220	0.361664771	0.655297745	-0.40690117	0.134380723
MBOAT2	0.317326137	0.612678579	0	0
ITGB1BP1	0.518355945	0.793427988	-0.01549337	0.030574913
CPSF3	0.225979932	0.62049562	-1.39993051	0.021855992
IAH1	0.331247852	0.630398298	-0.632642177	0.062976246
ADAM17	0.376497949	0.681834655	-0.421999355	0.107484081
AC080162-1	0.317326073	0.619055605	0	0
AC073195-1	0.188048246	0.611630561	1.921997564	0.015611423
YWHAQ	0.542483541	0.80077964	-0.369352885	0.05555319
TAF1B	0.162953194	0.616157554	-2.078002436	0.015611423
AC010969-2	0.317326086	0.612678579	0	0
GRHL1	0.317323878	0.620554317	1066.638344	0.003122285
AC104794-2	0.590378045	0.821152404	-0.078002436	0.012489138
KLF11	0.590378045	0.822774996	-0.078002436	0.012489138
RRM2	0.317326086	0.613257812	-1066.716346	0.003122285
HPCAL1	0.673526562	0.868194817	-0.078002436	0.024978277
ODC1	0.070297464	0.610387972	1.157336631	0.081592585
AC007249-2	0.317324452	0.625071905	1067.302792	0.004948704
NOL10	0.649513234	0.851714829	-0.078002582	0.018733707
RN7SL832P	0.317326137	0.615665107	0	0
ATP6V1C2	0.317326086	0.612678579	-1066.716346	0.003122285
AC092687-3	0.317326112	0.61587141	0	0
PDIA6	6.06E-05	0.014128388	-2.042839117	0.146752487
LINC01954	0.317326112	0.615235949	0	0
C2orf50	0.31732615	0.613458048	0	0
PQLC3	0.274074175	0.623413888	-1.078002582	0.028100561
ROCK2	0.383512518	0.673096145	-0.517669499	0.070516684
E2F6	0.275112047	0.617566087	1.243925636	0.021855992
GREB1			0	0
LPIN1	0.599770458	0.826760655	0.18503188	0.034345129
TRIB2	0.317326112	0.613648675	0	0
LINC00276	0.31732611	0.62025219	0	0
FAM84A	0.317326112	0.611700266	0	0
NBAS	0.133925157	0.613416991	-1.662964972	0.024978277
DDX1	0.548723931	0.807318099	-0.515603558	0.04342127
FAM49A	0.465069138	0.75964868	-0.362216663	0.090018251
VSNL1	0.317326086	0.613959736	0	0
SMC6	0.428262405	0.722670854	-0.81496812	0.024978276
GEN1	0.590378018	0.819272634	0.921997564	0.009366854
AC079148-1	0.317326086	0.616094265	0	0
RDH14	0.48603502	0.785054039	0.372747243	0.048660688
LINC01376	0.317326124	0.615886608	0	0
LINC00954	0.317324362	0.624468101	1066.638344	0.003122285
TTC32	0.36796561	0.663486822	1.118907499	0.020560127
WDR35	0.156349839	0.61312141	-1067.216346	0.004683427
LAPTM4A	0.485767267	0.769305503	-0.215148872	0.230079568
PUM2	0.60962046	0.829652871	0.014096341	0.097851935
RHOB	2.28E-07	0.0001257	0.947102996	0.719896839
HS1BP3	0.367965502	0.666709793	1.118907499	0.020560127
AC012065-3	0.317326137	0.61461304	0	0
GDF7	0.317326048	0.610506279	0	0
LDAH	0.156349774	0.612309171	-1067.716346	0.006244569
KLHL29	0.317326099	0.611082352	0	0
AC009242-1	0.317326061	0.608357027	0	0
ATAD2B	0.047609978	0.607627202	-1.297117298	0.068427529
UBXN2A	0.579334046	0.816206611	0.337035028	0.043711985
WDCP	0.538887837	0.785299271	0.506959954	0.015611422
FKBP1B	0.105886489	0.607766418	2.243925636	0.018733708
SF3B6	0.388323586	0.682990026	0.468648098	0.081975242
FAM228B	0.037880283	0.598532803	-1.81496812	0.040589698
TP53I3	0.432987429	0.735902073	-1.078002436	0.009366854
PFN4	0.31732404	0.617721724	1066.638344	0.003122285
AC008073-3	0.317326086	0.610532923	0	0
FAM228A	0.317326162	0.613257812	0	0
ITSN2	0.119004609	0.611594753	-0.687434567	0.127513666
AC009228-1	0.317326162	0.61650687	0	0
NCOA1	0.672129952	0.873127017	-0.008732994	0.063981395
PTRHD1	0.271295741	0.627086677	0.921997564	0.037467416
CENPO	0.317323852	0.623868879	1066.638344	0.003122285
ADCY3	0.533876589	0.78928714	-0.078002436	0.006244569
DNAJC27	0.609973348	0.8215412	-0.662964972	0.015611423
DNAJC27-AS1	0.590378031	0.820529719	0.921997564	0.009366854
EFR3B	0.317326112	0.612995618	0	0
POMC	0.649513235	0.857503986	-0.078002582	0.018733707
DNMT3A	0.266304536	0.62427296	0.600069711	0.081179408
AC012074-1	0.317324389	0.619015702	1066.638344	0.003122285
DTNB	0.481758232	0.764116177	0.402799718	0.056731679
ASXL2	0.4664371	0.74607185	0.423437698	0.097122612
KIF3C	0.518356019	0.793784456	0.658963101	0.024978277
RAB10	0.079106812	0.610470668	-0.867641412	0.107218806
GAREM2	0.317326061	0.614270797	0	0
HADHA	0.067025455	0.609686007	-0.893009086	0.113463371
HADHB	0.483790629	0.771813761	-0.368398725	0.081592576
ADGRF3	0.533876571	0.776330715	-0.078002436	0.006244569
SELENOI	0.514975923	0.787703471	-0.078002436	0.024978277
SLC35F6	0.485286536	0.782966326	0.319244681	0.03617155
DPYSL5	0.317326137	0.618529873	0	0
MAPRE3	0.533876486	0.788198904	-1.078002436	0.009366854
TMEM214	0.628698183	0.83442517	-0.203020575	0.029926981
AGBL5	0.317324577	0.626728792	1066.638344	0.003122285
AC013472-3	0.317326162	0.614877036	0	0
AC013403-2	0.317326137	0.614559574	0	0
OST4	0.403006586	0.701794658	0.261748781	0.221687352
EMILIN1	0.609973392	0.824657004	-0.078002436	0.012489138
KHK	0.533876572	0.781106361	-0.078002436	0.006244569
ABHD1	0.425600148	0.702617033	-0.078002436	0.006244569
PREB	0.375441282	0.661927448	-1.078002436	0.018733708
TCF23	0.317326137	0.622567792	0	0
SLC5A6	0.333697953	0.639029202	1.506959954	0.012489138
ATRAID	0.458747941	0.747552368	-0.35811064	0.096790838
CAD	0.649513272	0.856524913	0.029406965	0.018085775
UCN	0.333697929	0.624231853	1.506959954	0.012489138
MPV17	0.61127166	0.820627862	-0.193789682	0.045538404
GTF3C2	0.428262326	0.707059992	-0.81496812	0.024978276
GTF3C2-AS1	0.317326086	0.614110656	0	0
AC074117-1	0.156349796	0.613247202	-1067.716346	0.006244569
EIF2B4	0.579334044	0.821237826	0.114642567	0.04683427
SNX17	0.537603048	0.796390114	0.364370778	0.057379611
ZNF513	0.156349861	0.612837099	-1067.716346	0.006244569
PPM1G	0.655269077	0.857945871	0.090831036	0.080148818
NRBP1	0.635925001	0.843930608	-0.166182241	0.04241612
KRTCAP3	0.317326086	0.614415185	0	0
IFT172	0.590378038	0.821695546	-0.078002436	0.012489138
ZNF512	0.428262405	0.727079964	-0.81496812	0.024978276
CCDC121	0.649513266	0.862394865	0.506959954	0.015611422
GPN1	0.647350896	0.854151524	0.337035028	0.021855993
SUPT7L	0.535650139	0.795046912	0.196097381	0.039941767
SLC4A1AP	0.527963676	0.805321561	0.260177091	0.04241612
LINC01460	0.317326061	0.616489894	0	0
MRPL33	0.523507212	0.784829669	0.351853839	0.07390425
RBKS	0.105886574	0.61285903	2.243925636	0.018733708
BABAM2	0.49254456	0.773138382	-0.56342936	0.037467416
AC093690-1	0.317324201	0.623874294	1066.638344	0.003122285
FOSL2	0.024311915	0.520679012	1.506960299	0.0624457
PLB1	0.486034909	0.773794842	0.506959968	0.046834269
AC092164-1	0.317324013	0.618494895	1066.638344	0.003122285
PPP1CB	0.016488304	0.476912843	-1.206721956	0.111136906
SPDYA	0.317326086	0.614110656	-1066.716346	0.003122285
TRMT61B	0.590378021	0.820733198	-0.662964972	0.015611423
WDR43	0.384993098	0.682862486	-0.592575636	0.053078837
AC016907-2	0.317323852	0.616698897	1066.638344	0.003122285
YPEL5	0.000264898	0.042595677	1.410452921	0.202570951
LBH	0.557823126	0.802910866	0.506959954	0.015611422
LCLAT1	0.317324389	0.626145833	-1.078002436	0.009366854
AL121652-1	0.156399249	0.627650064	1067.638344	0.006244569
MEMO1	0.406328725	0.699699256	-0.628908482	0.046186335
DPY30	0.243732428	0.620005296	0.787784694	0.058027541
SPAST	0.59977039	0.826451111	-0.256305175	0.039941767
AL121658-1	0.188048266	0.620202185	1.921997564	0.015611423
SLC30A6	0.649513282	0.856524913	-0.078002582	0.018733707
NLRC4	0.628698276	0.836845735	0.533944963	0.023682412
YIPF4	0.260164494	0.626496842	-0.529766486	0.123863356
AL133245-1	0.533876457	0.790323043	-0.078002436	0.006244569
BIRC6	0.004822704	0.264094849	-1.575293542	0.095494981
TTC27	0.156349774	0.611526795	-1067.716346	0.006244569
RASGRP3	0.064097971	0.607287946	1.456179081	0.04866069
AC020594-1	0.317326162	0.61467957	0	0
FAM98A	0.492796844	0.766475009	-0.591495016	0.022769201
CRIM1	0.156349817	0.613648675	-1067.716346	0.006244569
AC007378-1	0.317326137	0.619054392	0	0
FEZ2	0.518034909	0.789563566	-0.196919498	0.205218661
STRN	0.574110297	0.82547999	-0.078002582	0.037467414
HEATR5B	0.004551397	0.274689215	-1.958938538	0.073110962
GPATCH11	0.184592524	0.616434677	-0.73401634	0.093168512
EIF2AK2	0.037263287	0.582228848	0.688040798	0.215733503
CEBPZOS	0.594838203	0.829843877	-0.139157734	0.061149826
CEBPZ	0.309109806	0.626417843	-0.608842478	0.082095155
NDUFAF7	0.417470627	0.707614118	0.597807804	0.048660689
PRKD3	0.206336717	0.615359211	-0.499841096	0.153405167
AC007391-1	0.31732404	0.617362595	1066.638344	0.003122285
QPCT	0.590378031	0.817711741	0.921997564	0.009366854
CDC42EP3	0.400264448	0.696325392	0.729352438	0.03434513
RMDN2	0.64951324	0.853435809	0.029406965	0.018085775
RMDN2-AS1	0.317326086	0.61526739	0	0
CYP1B1	0.317324201	0.616036347	1067.638344	0.006244569
CYP1B1-AS1	0.156399249	0.617026787	1067.638344	0.006244569
ATL2	0.371502678	0.661839553	0.604103753	0.061680381
HNRNPLL	0.162953041	0.614619572	-2.078002436	0.015611423
GALM	0.081703237	0.609459881	1.253698573	0.05490526
AC074366-1	0.317326061	0.618330459	0	0
SRSF7	0.476599083	0.762474352	0.192929651	0.399174509
GEMIN6	0.593225725	0.820829843	-0.493040046	0.021855991
DHX57	0.611271671	0.820454547	0.144389903	0.0405897
MORN2	0.156350058	0.613257812	-1066.716346	0.003122285
ARHGEF33	0.317326162	0.611560855	0	0
AC019171-1	0.317326137	0.613648675	0	0
SOS1	0.17137455	0.614586307	-1.300395043	0.031222846
MAP4K3	0.608875217	0.826787424	-0.466055037	0.033049266
AC007388-1	0.222662577	0.628092162	1.144389903	0.031222846
TMEM178A	0.317326112	0.61597843	0	0
THUMPD2	0.149994391	0.614709781	-0.947682105	0.061797763
SLC8A1-AS1	0.133925337	0.617566087	-1.662964972	0.024978277
SLC8A1	0.026950465	0.554983482	-0.709561319	0.228873107
C2orf91	0.317326112	0.613950515	0	0
PKDCC	0.590378031	0.821342763	-0.078002436	0.012489138
AC083949-1	0.317326086	0.612620085	0	0
EML4	0.025027805	0.538856991	-0.973213649	0.140681258
COX7A2L	0.569063595	0.820278255	-0.173193966	0.078587671
MTA3	0.314011375	0.625071905	0.76999443	0.043711983
OXER1	0.31732601	0.612807852	-1066.716346	0.003122285
HAAO	0.566418599	0.808919681	0.7639555	0.017437842
LINC02580	0.317326112	0.614676516	0	0
ZFP36L2	0.040182498	0.580916971	-0.433993126	0.545184678
LINC01126	0.317326061	0.613247202	-1066.716346	0.003122285
AC010883-1	0.317326137	0.614270797	0	0
THADA	0.147033922	0.616300568	-1.416182166	0.033049266
PLEKHH2	0.081843458	0.609379276	-1068.301309	0.009366854
C1GALT1C1L	0.317326137	0.614586307	0	0
DYNC2LI1	0.275112057	0.617362595	1.243925636	0.021855992
ABCG8	0.317326099	0.61267447	0	0
LRPPRC	0.391322272	0.680065309	-0.592575636	0.053078837
AC019129-2	0.317326124	0.618046206	0	0
PPM1B	0.672357877	0.871625219	-0.027943014	0.074700074
SLC3A1	0.317326061	0.615235949	0	0
PREPL	0.563919071	0.822012906	0.304634085	0.047364823
CAMKMT	0.15634973	0.613247202	-1067.716346	0.006244569
SRBD1	0.272991165	0.623413888	-0.857227764	0.047364823
PRKCE	0.590378032	0.820060576	-0.263074158	0.013402348
U51244-1	0.317326086	0.627839723	0	0
EPAS1	0.317324577	0.622567792	1066.638344	0.003122285
LINC02583	0.317326086	0.626955528	0	0
ATP6V1E2	0.365016868	0.653102724	0.962287964	0.028631116
RHOQ	0.600149839	0.827638112	0.131964239	0.118412087
AC018682-1	0.509832891	0.800352456	0.586446204	0.008070988
PIGF	0.084270276	0.612390014	-1.290255989	0.051782976
CRIPT	0.392927034	0.683535028	-0.81496812	0.024978276
SOCS5	0.162953062	0.616300568	-2.078002436	0.015611423
AC016722-3	0.317326086	0.618280798	0	0
LINC01118	0.317326061	0.613648675	0	0
LINC01119	0.317326086	0.614559574	0	0
AC016722-2	0.317326086	0.613604164	0	0
MCFD2	0.446365876	0.741837005	0.300509267	0.071812548
TTC7A	0.046480067	0.600189292	-1.096260191	0.094464384
STPG4	0.317326099	0.608492374	0	0
AC073283-1	0.317326035	0.613950515	-1066.716346	0.003122285
CALM2	0.045287029	0.59880942	-0.564507325	0.319702786
MSH2	0.64951324	0.850747783	-0.078002582	0.018733707
KCNK12	0.317326086	0.612231157	0	0
MSH6	0.129749306	0.611630561	-1.187762373	0.049308622
FBXO11	0.457269586	0.755783868	-0.281969475	0.088485082
AC079807-1	0.590378024	0.817535192	0.921997564	0.009366854
FOXN2	0.226673248	0.619015702	-1.15918662	0.034875685
AC093635-1	0.317323986	0.625093055	1066.638344	0.003122285
PPP1R21	0.617859686	0.826607066	0.144389903	0.0405897
STON1	0.156399249	0.618964047	1067.638344	0.006244569
LHCGR	0.31732615	0.615124613	0	0
NRXN1	0.31732615	0.613598859	0	0
ASB3	0.533876423	0.776186213	-1.078002436	0.009366854
CHAC2	0.317326086	0.613473067	0	0
ERLEC1	0.068962017	0.60516572	-1.509690446	0.046186338
GPR75	0.317326086	0.6128559	0	0
PSME4	0.371238712	0.671456127	-0.561153191	0.064272111
ACYP2	0.673526546	0.865853759	-0.39993051	0.028100561
AC008280-3	0.317326112	0.613247202	0	0
TSPYL6	0.317326061	0.612471383	0	0
SPTBN1	0.484695969	0.777312945	0.931731106	0.016789909
[truncated: 17,672 more rows]
